# Supplementary material for: U-shaped stereoscopic design strategy toward N-doped nanographene segment
Source: RSC Adv. 2024 Apr 12;14(17):11771–4. doi: 10.1039/d4ra00788c (PMC11009840; doi:10.1039/d4ra00788c)
Supplement: RA-014-D4RA00788C-s002 [file RA-014-D4RA00788C-s002.cif]

# Electronic Supplementary Material (ESI) for RSC Advances.
# This journal is © The Royal Society of Chemistry 2024

####################################################################### 
# 
# This file contains crystal structure data downloaded from the 
# Cambridge Structural Database (CSD) hosted by the Cambridge 
# Crystallographic Data Centre (CCDC).
# 
# Full information about CCDC data access policies and citation 
# guidelines are available at http://www.ccdc.cam.ac.uk/access/V1 
# 
# Audit and citation data items may have been added by the CCDC. 
# Please retain this information to preserve the provenance of 
# this file and to allow appropriate attribution of the data. 
# 
#######################################################################

data_cu_230723lu_lgpz219261_0m
_database_code_depnum_ccdc_archive 'CCDC 2322933'
loop_
_audit_author_name
_audit_author_address
'Dongyang Zhang'
; Ningbo Institute of Materials Technology and Engineering
China
;
_audit_update_record             
;
2024-01-02 deposited with the CCDC.	2024-04-09 downloaded from the CCDC.
;
_audit_creation_date             2023-07-25
_audit_creation_method           
;
Olex2 1.5
(compiled 2022.04.07 svn.rca3783a0 for OlexSys, GUI svn.r6498)
;
_shelx_SHELXL_version_number     2019/3
_chemical_name_common            BPQ
_chemical_name_systematic        Bis(pyreneloquinoxaline)
_chemical_formula_moiety         'C64 H60 N4'
_chemical_formula_sum            'C64 H60 N4'
_chemical_formula_weight         885.16
_chemical_melting_point          ?
loop_
_atom_type_symbol
_atom_type_description
_atom_type_scat_dispersion_real
_atom_type_scat_dispersion_imag
_atom_type_scat_source
C C 0.0181 0.0091 'International Tables Vol C Tables 4.2.6.8 and 6.1.1.4'
H H 0.0000 0.0000 'International Tables Vol C Tables 4.2.6.8 and 6.1.1.4'
N N 0.0311 0.0180 'International Tables Vol C Tables 4.2.6.8 and 6.1.1.4'

_shelx_space_group_comment       
;
The symmetry employed for this shelxl refinement is uniquely defined
by the following loop, which should always be used as a source of
symmetry information in preference to the above space-group names.
They are only intended as comments.
;
_space_group_crystal_system      monoclinic
_space_group_IT_number           15
_space_group_name_H-M_alt        'C 2/c'
_space_group_name_Hall           '-C 2yc'
loop_
_space_group_symop_operation_xyz
'x, y, z'
'-x, y, -z+1/2'
'x+1/2, y+1/2, z'
'-x+1/2, y+1/2, -z+1/2'
'-x, -y, -z'
'x, -y, z-1/2'
'-x+1/2, -y+1/2, -z'
'x+1/2, -y+1/2, z-1/2'

_cell_length_a                   36.4386(8)
_cell_length_b                   9.7054(3)
_cell_length_c                   30.3886(7)
_cell_angle_alpha                90
_cell_angle_beta                 110.4310(10)
_cell_angle_gamma                90
_cell_volume                     10070.9(5)
_cell_formula_units_Z            8
_cell_measurement_reflns_used    8272
_cell_measurement_temperature    194.00
_cell_measurement_theta_max      78.72
_cell_measurement_theta_min      3.10
_shelx_estimated_absorpt_T_max   0.950
_shelx_estimated_absorpt_T_min   0.936
_exptl_absorpt_coefficient_mu    0.515
_exptl_absorpt_correction_T_max  0.7543
_exptl_absorpt_correction_T_min  0.6438
_exptl_absorpt_correction_type   multi-scan
_exptl_absorpt_process_details   
;
SADABS-2016/2 (Bruker,2016/2) was used for absorption correction.
wR2(int) was 0.1635 before and 0.0712 after correction.
The Ratio of minimum to maximum transmission is 0.8535.
The \l/2 correction factor is Not present.
;
_exptl_absorpt_special_details   ?
_exptl_crystal_colour            yellow
_exptl_crystal_density_diffrn    1.168
_exptl_crystal_density_meas      ?
_exptl_crystal_density_method    ?
_exptl_crystal_description       plate
_exptl_crystal_F_000             3776
_exptl_crystal_size_max          0.13
_exptl_crystal_size_mid          0.12
_exptl_crystal_size_min          0.1
_exptl_transmission_factor_max   ?
_exptl_transmission_factor_min   ?
_diffrn_reflns_av_R_equivalents  0.0811
_diffrn_reflns_av_unetI/netI     0.0545
_diffrn_reflns_Laue_measured_fraction_full 0.994
_diffrn_reflns_Laue_measured_fraction_max 0.948
_diffrn_reflns_limit_h_max       45
_diffrn_reflns_limit_h_min       -43
_diffrn_reflns_limit_k_max       12
_diffrn_reflns_limit_k_min       -12
_diffrn_reflns_limit_l_max       23
_diffrn_reflns_limit_l_min       -37
_diffrn_reflns_number            50391
_diffrn_reflns_point_group_measured_fraction_full 0.994
_diffrn_reflns_point_group_measured_fraction_max 0.948
_diffrn_reflns_theta_full        67.679
_diffrn_reflns_theta_max         79.943
_diffrn_reflns_theta_min         3.104
_diffrn_ambient_temperature      194.00
_diffrn_detector                 CPAD
_diffrn_detector_area_resol_mean 7.41
_diffrn_detector_type            'Bruker PHOTON III'
_diffrn_measured_fraction_theta_full 0.994
_diffrn_measured_fraction_theta_max 0.948
_diffrn_measurement_device       'four-circle diffractometer'
_diffrn_measurement_device_type  'Bruker D8 VENTURE dual wavelength Mo/Cu'
_diffrn_measurement_method       '\w and \f scans'
_diffrn_measurement_specimen_support 'nylon loop'
_diffrn_radiation_monochromator  'Helios Multi-layer Optic'
_diffrn_radiation_probe          X-ray
_diffrn_radiation_type           CuK\a
_diffrn_radiation_wavelength     1.54178
_diffrn_source                   'microfocus sealed X-ray tube'
_diffrn_source_current           1.1
_diffrn_source_power             0.05500000000000001
_diffrn_source_type              'Incoatec I\ms DIAMOND'
_diffrn_source_voltage           50.0
_diffrn_standards_number         0
_reflns_Friedel_coverage         0.000
_reflns_Friedel_fraction_full    .
_reflns_Friedel_fraction_max     .
_reflns_number_gt                6624
_reflns_number_total             10415
_reflns_special_details          
;
 Reflections were merged by SHELXL according to the crystal
 class for the calculation of statistics and refinement.
 
 Structure factors included contributions from the .fab file.
 
 _reflns_Friedel_fraction is defined as the number of unique
 Friedel pairs measured divided by the number that would be
 possible theoretically, ignoring centric projections and
 systematic absences.
;
_reflns_threshold_expression     'I > 2\s(I)'
_computing_cell_refinement       'SAINT V8.40B (Bruker, 2019)'
_computing_data_collection       'APEX4 V2022.10-1 (Bruker, 2022)'
_computing_data_reduction        'SAINT V8.40B (Bruker, 2019)'
_computing_molecular_graphics    'Olex2 1.5 (Dolomanov et al., 2009)'
_computing_publication_material  'Olex2 1.5 (Dolomanov et al., 2009)'
_computing_structure_refinement  'SHELXL 2019/3 (Sheldrick, 2015)'
_computing_structure_solution    'SHELXT 2018/2 (Sheldrick, 2018)'
_refine_diff_density_max         0.345
_refine_diff_density_min         -0.371
_refine_diff_density_rms         0.077
_refine_ls_extinction_coef       0.00063(7)
_refine_ls_extinction_expression Fc^*^=kFc[1+0.001xFc^2^\l^3^/sin(2\q)]^-1/4^
_refine_ls_extinction_method     'SHELXL-2019/2 (Sheldrick 2019)'
_refine_ls_goodness_of_fit_ref   1.075
_refine_ls_hydrogen_treatment    constr
_refine_ls_matrix_type           full
_refine_ls_number_parameters     688
_refine_ls_number_reflns         10415
_refine_ls_number_restraints     144
_refine_ls_R_factor_all          0.1057
_refine_ls_R_factor_gt           0.0711
_refine_ls_restrained_S_all      1.101
_refine_ls_shift/su_max          0.000
_refine_ls_shift/su_mean         0.000
_refine_ls_structure_factor_coef Fsqd
_refine_ls_weighting_details     
'w=1/[\s^2^(Fo^2^)+(0.1244P)^2^+5.4549P] where P=(Fo^2^+2Fc^2^)/3'
_refine_ls_weighting_scheme      calc
_refine_ls_wR_factor_gt          0.1930
_refine_ls_wR_factor_ref         0.2310
_refine_special_details          ?
_olex2_refinement_description    
;
1. Fixed Uiso
 At 1.2 times of:
  All C(H) groups, All C(H,H) groups
 At 1.5 times of:
  All C(H,H,H) groups
2. Uiso/Uaniso restraints and constraints
C2 \\sim C1 \\sim C3 \\sim C4 \\sim C4A \\sim C3A \\sim C1A: within 2A with
sigma of 0.01 and sigma for terminal atoms of 0.02 within 2A
C21 \\sim C22 \\sim C24 \\sim C23 \\sim C22A \\sim C24A \\sim C23A: within 2A
with sigma of 0.01 and sigma for terminal atoms of 0.02 within 2A
3. Others
 Sof(C22A)=Sof(H22D)=Sof(H22E)=Sof(H22F)=Sof(C24A)=Sof(H24D)=Sof(H24E)=
 Sof(H24F)=Sof(C23A)=Sof(H23D)=Sof(H23E)=Sof(H23F)=1-FVAR(1)
 Sof(C22)=Sof(H22A)=Sof(H22B)=Sof(H22C)=Sof(C24)=Sof(H24A)=Sof(H24B)=Sof(H24C)=
 Sof(C23)=Sof(H23A)=Sof(H23B)=Sof(H23C)=FVAR(1)
 Sof(C4A)=Sof(H4AA)=Sof(H4AB)=Sof(H4AC)=Sof(C3A)=Sof(H3AA)=Sof(H3AB)=Sof(H3AC)=
 Sof(C1A)=Sof(H1AA)=Sof(H1AB)=Sof(H1AC)=1-FVAR(2)
 Sof(C1)=Sof(H1A)=Sof(H1B)=Sof(H1C)=Sof(C3)=Sof(H3A)=Sof(H3B)=Sof(H3C)=Sof(C4)=
 Sof(H4A)=Sof(H4B)=Sof(H4C)=FVAR(2)
4.a Secondary CH2 refined with riding coordinates:
 C39(H39A,H39B), C32(H32A,H32B), C40(H40A,H40B), C31(H31A,H31B)
4.b Aromatic/amide H refined with riding coordinates:
 C18(H18), C53(H53), C44(H44), C35(H35), C34(H34), C28(H28), C6(H6), C51(H51),
 C46(H46), C29(H29), C49(H49), C48(H48), C13(H13), C11(H11), C9(H9), C8(H8)
4.c Idealised Me refined as rotating group:
 C59(H59A,H59B,H59C), C58(H58A,H58B,H58C), C60(H60A,H60B,H60C), C62(H62A,H62B,
 H62C), C63(H63A,H63B,H63C), C64(H64A,H64B,H64C), C1(H1A,H1B,H1C), C22(H22A,
 H22B,H22C), C24(H24A,H24B,H24C), C3(H3A,H3B,H3C), C4(H4A,H4B,H4C), C23(H23A,
 H23B,H23C), C22A(H22D,H22E,H22F), C24A(H24D,H24E,H24F), C23A(H23D,H23E,H23F),
 C4A(H4AA,H4AB,H4AC), C3A(H3AA,H3AB,H3AC), C1A(H1AA,H1AB,H1AC)
;
_atom_sites_solution_hydrogens   geom
_atom_sites_solution_primary     dual
_atom_sites_solution_secondary   ?
loop_
_atom_site_label
_atom_site_type_symbol
_atom_site_fract_x
_atom_site_fract_y
_atom_site_fract_z
_atom_site_U_iso_or_equiv
_atom_site_adp_type
_atom_site_occupancy
_atom_site_site_symmetry_order
_atom_site_calc_flag
_atom_site_refinement_flags_posn
_atom_site_refinement_flags_adp
_atom_site_refinement_flags_occupancy
_atom_site_disorder_assembly
_atom_site_disorder_group
N3 N 0.32611(6) 0.1623(2) 0.29319(6) 0.0363(5) Uani 1 1 d . . . . .
N4 N 0.29187(6) 0.2026(2) 0.36207(6) 0.0363(4) Uani 1 1 d . . . . .
N2 N 0.32526(6) -0.0619(2) 0.43766(7) 0.0379(5) Uani 1 1 d . . . . .
N1 N 0.37285(6) -0.0470(2) 0.38224(7) 0.0394(5) Uani 1 1 d . . . . .
C41 C 0.32217(7) 0.2778(3) 0.36146(8) 0.0346(5) Uani 1 1 d . . . . .
C43 C 0.36852(7) 0.3556(3) 0.32187(8) 0.0365(5) Uani 1 1 d . . . . .
C38 C 0.29557(7) 0.0843(3) 0.29382(8) 0.0355(5) Uani 1 1 d . . . . .
C19 C 0.35881(7) 0.0078(3) 0.45220(8) 0.0364(5) Uani 1 1 d . . . . .
C42 C 0.33842(7) 0.2613(3) 0.32508(8) 0.0339(5) Uani 1 1 d . . . . .
C54 C 0.33898(7) 0.3805(2) 0.39827(8) 0.0356(5) Uani 1 1 d . . . . .
C56 C 0.38341(7) 0.4568(3) 0.35705(8) 0.0372(5) Uani 1 1 d . . . . .
C37 C 0.27699(7) 0.1082(3) 0.32770(8) 0.0355(5) Uani 1 1 d . . . . .
C17 C 0.37170(7) 0.0706(3) 0.49864(8) 0.0368(5) Uani 1 1 d . . . . .
C20 C 0.38220(7) 0.0196(3) 0.42300(8) 0.0379(5) Uani 1 1 d . . . . .
C18 C 0.35312(8) 0.0429(3) 0.53071(8) 0.0403(6) Uani 1 1 d . . . . .
H18 H 0.331095 -0.016863 0.521771 0.048 Uiso 1 1 calc R U . . .
C55 C 0.36950(7) 0.4659(3) 0.39574(8) 0.0362(5) Uani 1 1 d . . . . .
C36 C 0.24376(7) 0.0263(3) 0.32598(8) 0.0370(5) Uani 1 1 d . . . . .
C16 C 0.40465(7) 0.1590(3) 0.51161(8) 0.0380(5) Uani 1 1 d . . . . .
C33 C 0.28328(8) -0.0274(3) 0.26168(8) 0.0395(6) Uani 1 1 d . . . . .
C26 C 0.31564(7) -0.1307(3) 0.39660(8) 0.0369(5) Uani 1 1 d . . . . .
C25 C 0.34070(7) -0.1280(3) 0.36905(8) 0.0385(5) Uani 1 1 d . . . . .
C27 C 0.27896(8) -0.2006(3) 0.37939(8) 0.0402(6) Uani 1 1 d . . . . .
C53 C 0.32488(8) 0.3966(3) 0.43518(8) 0.0397(6) Uani 1 1 d . . . . .
H53 H 0.304591 0.337566 0.436810 0.048 Uiso 1 1 calc R U . . .
C44 C 0.38090(7) 0.3527(3) 0.28325(8) 0.0415(6) Uani 1 1 d . . . . .
H44 H 0.371004 0.283284 0.260089 0.050 Uiso 1 1 calc R U . . .
C35 C 0.22737(8) -0.0540(3) 0.28719(9) 0.0421(6) Uani 1 1 d . . . . .
H35 H 0.201958 -0.091212 0.281086 0.050 Uiso 1 1 calc R U . . .
C50 C 0.38508(8) 0.5681(3) 0.43051(9) 0.0419(6) Uani 1 1 d . . . . .
C5 C 0.36596(8) 0.1005(3) 0.57557(9) 0.0419(6) Uani 1 1 d . . . . .
C30 C 0.33038(8) -0.2081(3) 0.32698(9) 0.0417(6) Uani 1 1 d . . . . .
C47 C 0.41146(7) 0.5516(3) 0.35306(9) 0.0436(6) Uani 1 1 d . . . . .
C34 C 0.24752(8) -0.0833(3) 0.25564(8) 0.0423(6) Uani 1 1 d . . . . .
H34 H 0.235782 -0.143253 0.229814 0.051 Uiso 1 1 calc R U . . .
C45 C 0.40745(7) 0.4493(3) 0.27777(9) 0.0448(6) Uani 1 1 d . . . . .
C39 C 0.23365(8) 0.0051(3) 0.37000(9) 0.0416(6) Uani 1 1 d . . . . .
H39A H 0.205192 0.019493 0.362349 0.050 Uiso 1 1 calc R U . . .
H39B H 0.247692 0.074417 0.393843 0.050 Uiso 1 1 calc R U . . .
C15 C 0.42677(7) 0.1782(3) 0.48108(9) 0.0402(6) Uani 1 1 d . . . . .
C28 C 0.27462(8) -0.2956(3) 0.34497(9) 0.0461(6) Uani 1 1 d . . . . .
H28 H 0.253590 -0.359489 0.337698 0.055 Uiso 1 1 calc R U . . .
C32 C 0.31299(8) -0.0986(3) 0.24542(9) 0.0444(6) Uani 1 1 d . . . . .
H32A H 0.325346 -0.030417 0.230721 0.053 Uiso 1 1 calc R U . . .
H32B H 0.299718 -0.168658 0.221479 0.053 Uiso 1 1 calc R U . . .
C6 C 0.39728(8) 0.1914(3) 0.58726(9) 0.0449(6) Uani 1 1 d . . . . .
H6 H 0.405813 0.233718 0.617345 0.054 Uiso 1 1 calc R U . . .
C14 C 0.41723(7) 0.1067(3) 0.43817(9) 0.0398(6) Uani 1 1 d . . . . .
C40 C 0.24499(8) -0.1434(3) 0.39104(9) 0.0425(6) Uani 1 1 d . . . . .
H40A H 0.252046 -0.139698 0.425567 0.051 Uiso 1 1 calc R U . . .
H40B H 0.222138 -0.205360 0.378273 0.051 Uiso 1 1 calc R U . . .
C7 C 0.41674(8) 0.2228(3) 0.55601(9) 0.0443(6) Uani 1 1 d . . . . .
C52 C 0.33979(8) 0.4971(3) 0.46982(8) 0.0422(6) Uani 1 1 d . . . . .
C51 C 0.36977(8) 0.5805(3) 0.46686(9) 0.0468(6) Uani 1 1 d . . . . .
H51 H 0.380356 0.648619 0.490316 0.056 Uiso 1 1 calc R U . . .
C46 C 0.42265(7) 0.5466(3) 0.31297(10) 0.0466(6) Uani 1 1 d . . . . .
H46 H 0.441113 0.611767 0.310030 0.056 Uiso 1 1 calc R U . . .
C10 C 0.46031(8) 0.2640(3) 0.49567(10) 0.0474(6) Uani 1 1 d . . . . .
C57 C 0.32168(9) 0.5228(3) 0.50794(9) 0.0476(7) Uani 1 1 d . . . . .
C29 C 0.30087(8) -0.3013(3) 0.31962(9) 0.0466(6) Uani 1 1 d . . . . .
H29 H 0.297744 -0.372044 0.296980 0.056 Uiso 1 1 calc R U . . .
C49 C 0.41471(8) 0.6584(3) 0.42648(10) 0.0501(7) Uani 1 1 d . . . . .
H49 H 0.426066 0.724510 0.450425 0.060 Uiso 1 1 calc R U . . .
C31 C 0.34550(8) -0.1701(3) 0.28785(9) 0.0485(7) Uani 1 1 d . . . . .
H31A H 0.354683 -0.254485 0.276566 0.058 Uiso 1 1 calc R U . . .
H31B H 0.368121 -0.107064 0.300383 0.058 Uiso 1 1 calc R U . . .
C48 C 0.42698(8) 0.6517(3) 0.38920(10) 0.0487(6) Uani 1 1 d . . . . .
H48 H 0.446246 0.714763 0.387121 0.058 Uiso 1 1 calc R U . . .
C12 C 0.47602(8) 0.1960(3) 0.42707(10) 0.0500(7) Uani 1 1 d . . . . .
C13 C 0.44197(8) 0.1161(3) 0.41210(9) 0.0449(6) Uani 1 1 d . . . . .
H13 H 0.435483 0.066782 0.383381 0.054 Uiso 1 1 calc R U . . .
C2 C 0.34686(9) 0.0619(3) 0.61174(10) 0.0524(7) Uani 1 1 d . U . . .
C11 C 0.48411(8) 0.2712(3) 0.46791(10) 0.0530(7) Uani 1 1 d . . . . .
H11 H 0.506429 0.329602 0.477568 0.064 Uiso 1 1 calc R U . . .
C9 C 0.47011(9) 0.3358(4) 0.53947(11) 0.0563(7) Uani 1 1 d . . . . .
H9 H 0.491318 0.399099 0.548293 0.068 Uiso 1 1 calc R U . . .
C8 C 0.44970(8) 0.3149(3) 0.56847(10) 0.0535(7) Uani 1 1 d . . . . .
H8 H 0.457291 0.362104 0.597679 0.064 Uiso 1 1 calc R U . . .
C21 C 0.50499(9) 0.1939(4) 0.40037(11) 0.0565(8) Uani 1 1 d . U . . .
C61 C 0.41771(9) 0.4462(4) 0.23297(10) 0.0598(9) Uani 1 1 d . . . . .
C59 C 0.29413(9) 0.6455(3) 0.49266(10) 0.0545(7) Uani 1 1 d . . . . .
H59A H 0.308868 0.726546 0.489028 0.082 Uiso 1 1 calc R U . . .
H59B H 0.282306 0.664300 0.516475 0.082 Uiso 1 1 calc R U . . .
H59C H 0.273473 0.624732 0.462627 0.082 Uiso 1 1 calc R U . . .
C58 C 0.29869(11) 0.3975(3) 0.51449(11) 0.0652(9) Uani 1 1 d . . . . .
H58A H 0.276061 0.382245 0.485797 0.098 Uiso 1 1 calc R U . . .
H58B H 0.289646 0.413898 0.540861 0.098 Uiso 1 1 calc R U . . .
H58C H 0.315636 0.316013 0.521029 0.098 Uiso 1 1 calc R U . . .
C60 C 0.35372(11) 0.5547(4) 0.55522(10) 0.0755(11) Uani 1 1 d . . . . .
H60A H 0.372742 0.479096 0.563741 0.113 Uiso 1 1 calc R U . . .
H60B H 0.341870 0.564834 0.579457 0.113 Uiso 1 1 calc R U . . .
H60C H 0.367016 0.640490 0.552684 0.113 Uiso 1 1 calc R U . . .
C62 C 0.38034(11) 0.4538(6) 0.19073(11) 0.0892(14) Uani 1 1 d . . . . .
H62A H 0.386791 0.460345 0.162069 0.134 Uiso 1 1 calc R U . . .
H62B H 0.365332 0.535267 0.193329 0.134 Uiso 1 1 calc R U . . .
H62C H 0.364688 0.370789 0.189402 0.134 Uiso 1 1 calc R U . . .
C63 C 0.43898(12) 0.3109(5) 0.23137(13) 0.0897(14) Uani 1 1 d . . . . .
H63A H 0.422819 0.232958 0.234103 0.135 Uiso 1 1 calc R U . . .
H63B H 0.464102 0.308664 0.257456 0.135 Uiso 1 1 calc R U . . .
H63C H 0.443590 0.304777 0.201536 0.135 Uiso 1 1 calc R U . . .
C64 C 0.44348(13) 0.5697(6) 0.23034(15) 0.1022(17) Uani 1 1 d . . . . .
H64A H 0.447729 0.568000 0.200236 0.153 Uiso 1 1 calc R U . . .
H64B H 0.468753 0.563802 0.256083 0.153 Uiso 1 1 calc R U . . .
H64C H 0.430328 0.655661 0.233043 0.153 Uiso 1 1 calc R U . . .
C1 C 0.3505(3) 0.1808(10) 0.6455(3) 0.093(3) Uani 0.594(7) 1 d . U P A 1
H1A H 0.332097 0.167444 0.662118 0.139 Uiso 0.594(7) 1 calc R U P A 1
H1B H 0.344476 0.267470 0.627812 0.139 Uiso 0.594(7) 1 calc R U P A 1
H1C H 0.377291 0.184380 0.668184 0.139 Uiso 0.594(7) 1 calc R U P A 1
C22 C 0.5396(2) 0.1201(10) 0.4272(3) 0.090(2) Uani 0.599(6) 1 d . U P B 1
H22A H 0.552530 0.167652 0.457073 0.135 Uiso 0.599(6) 1 calc R U P B 1
H22B H 0.557550 0.115612 0.409523 0.135 Uiso 0.599(6) 1 calc R U P B 1
H22C H 0.532565 0.026458 0.433334 0.135 Uiso 0.599(6) 1 calc R U P B 1
C24 C 0.5150(3) 0.3434(8) 0.3903(4) 0.094(2) Uani 0.599(6) 1 d . U P B 1
H24A H 0.490702 0.394886 0.375154 0.141 Uiso 0.599(6) 1 calc R U P B 1
H24B H 0.530347 0.341245 0.369493 0.141 Uiso 0.599(6) 1 calc R U P B 1
H24C H 0.530242 0.388493 0.419903 0.141 Uiso 0.599(6) 1 calc R U P B 1
C3 C 0.3019(2) 0.0489(13) 0.5864(3) 0.097(3) Uani 0.594(7) 1 d . U P A 1
H3A H 0.296020 -0.038199 0.568989 0.145 Uiso 0.594(7) 1 calc R U P A 1
H3B H 0.292555 0.125956 0.564448 0.145 Uiso 0.594(7) 1 calc R U P A 1
H3C H 0.288884 0.050800 0.609603 0.145 Uiso 0.594(7) 1 calc R U P A 1
C4 C 0.3628(3) -0.0689(9) 0.6342(3) 0.100(3) Uani 0.594(7) 1 d . U P A 1
H4A H 0.391291 -0.061497 0.648822 0.151 Uiso 0.594(7) 1 calc R U P A 1
H4B H 0.356255 -0.142223 0.610519 0.151 Uiso 0.594(7) 1 calc R U P A 1
H4C H 0.351434 -0.090682 0.658230 0.151 Uiso 0.594(7) 1 calc R U P A 1
C23 C 0.4865(2) 0.1267(12) 0.3510(3) 0.108(3) Uani 0.599(6) 1 d . U P B 1
H23A H 0.481155 0.029211 0.354627 0.162 Uiso 0.599(6) 1 calc R U P B 1
H23B H 0.504811 0.134521 0.333941 0.162 Uiso 0.599(6) 1 calc R U P B 1
H23C H 0.462036 0.174015 0.333473 0.162 Uiso 0.599(6) 1 calc R U P B 1
C22A C 0.5118(4) 0.0389(13) 0.3905(5) 0.096(3) Uani 0.401(6) 1 d . U P B 2
H22D H 0.517874 -0.014361 0.419571 0.143 Uiso 0.401(6) 1 calc R U P B 2
H22E H 0.533711 0.032328 0.378931 0.143 Uiso 0.401(6) 1 calc R U P B 2
H22F H 0.488068 0.001887 0.366787 0.143 Uiso 0.401(6) 1 calc R U P B 2
C24A C 0.5472(3) 0.2412(17) 0.4330(4) 0.092(3) Uani 0.401(6) 1 d . U P B 2
H24D H 0.546534 0.338700 0.441086 0.138 Uiso 0.401(6) 1 calc R U P B 2
H24E H 0.565675 0.228607 0.416319 0.138 Uiso 0.401(6) 1 calc R U P B 2
H24F H 0.555676 0.185792 0.461734 0.138 Uiso 0.401(6) 1 calc R U P B 2
C23A C 0.4901(3) 0.2717(17) 0.3605(4) 0.094(3) Uani 0.401(6) 1 d . U P B 2
H23D H 0.463206 0.242188 0.342940 0.141 Uiso 0.401(6) 1 calc R U P B 2
H23E H 0.506273 0.259623 0.340955 0.141 Uiso 0.401(6) 1 calc R U P B 2
H23F H 0.490047 0.369037 0.369089 0.141 Uiso 0.401(6) 1 calc R U P B 2
C4A C 0.3803(3) 0.0337(18) 0.6604(4) 0.100(4) Uani 0.406(7) 1 d . U P A 2
H4AA H 0.368645 0.001106 0.683083 0.150 Uiso 0.406(7) 1 calc R U P A 2
H4AB H 0.394817 0.119084 0.671931 0.150 Uiso 0.406(7) 1 calc R U P A 2
H4AC H 0.398169 -0.036550 0.656350 0.150 Uiso 0.406(7) 1 calc R U P A 2
C3A C 0.3188(4) -0.0551(14) 0.5968(4) 0.093(3) Uani 0.406(7) 1 d . U P A 2
H3AA H 0.333300 -0.141983 0.601220 0.140 Uiso 0.406(7) 1 calc R U P A 2
H3AB H 0.302704 -0.044306 0.563549 0.140 Uiso 0.406(7) 1 calc R U P A 2
H3AC H 0.301822 -0.055829 0.615704 0.140 Uiso 0.406(7) 1 calc R U P A 2
C1A C 0.3250(4) 0.1810(14) 0.6218(5) 0.087(3) Uani 0.406(7) 1 d . U P A 2
H1AA H 0.303124 0.205335 0.593369 0.130 Uiso 0.406(7) 1 calc R U P A 2
H1AB H 0.342714 0.260065 0.632049 0.130 Uiso 0.406(7) 1 calc R U P A 2
H1AC H 0.315005 0.155638 0.646748 0.130 Uiso 0.406(7) 1 calc R U P A 2

loop_
_atom_site_aniso_label
_atom_site_aniso_U_11
_atom_site_aniso_U_22
_atom_site_aniso_U_33
_atom_site_aniso_U_23
_atom_site_aniso_U_13
_atom_site_aniso_U_12
N3 0.0414(11) 0.0435(11) 0.0276(9) 0.0043(8) 0.0167(8) 0.0006(9)
N4 0.0388(11) 0.0437(11) 0.0284(10) 0.0031(8) 0.0143(8) 0.0030(9)
N2 0.0396(11) 0.0463(12) 0.0280(10) 0.0066(8) 0.0120(8) 0.0003(9)
N1 0.0366(11) 0.0502(12) 0.0316(10) 0.0039(9) 0.0123(9) 0.0051(9)
C41 0.0361(12) 0.0420(13) 0.0278(11) 0.0031(9) 0.0138(9) 0.0018(10)
C43 0.0350(12) 0.0447(13) 0.0301(11) 0.0061(10) 0.0120(10) 0.0052(10)
C38 0.0424(13) 0.0404(13) 0.0260(11) 0.0027(9) 0.0149(10) 0.0004(10)
C19 0.0368(12) 0.0433(13) 0.0304(11) 0.0069(10) 0.0132(10) 0.0033(10)
C42 0.0361(12) 0.0425(13) 0.0254(10) 0.0044(9) 0.0134(9) 0.0030(10)
C54 0.0392(13) 0.0381(12) 0.0305(11) 0.0022(9) 0.0135(10) 0.0055(10)
C56 0.0327(12) 0.0439(13) 0.0356(12) 0.0070(10) 0.0125(10) 0.0057(10)
C37 0.0385(12) 0.0436(13) 0.0261(11) 0.0059(9) 0.0134(10) 0.0032(10)
C17 0.0371(13) 0.0441(13) 0.0290(11) 0.0044(10) 0.0113(10) 0.0032(10)
C20 0.0374(13) 0.0467(14) 0.0316(12) 0.0058(10) 0.0147(10) 0.0038(10)
C18 0.0433(14) 0.0478(14) 0.0314(12) 0.0027(10) 0.0152(10) -0.0013(11)
C55 0.0350(12) 0.0404(13) 0.0320(12) 0.0037(10) 0.0103(10) 0.0041(10)
C36 0.0377(13) 0.0458(14) 0.0285(11) 0.0074(10) 0.0131(10) 0.0017(10)
C16 0.0360(12) 0.0462(14) 0.0314(12) 0.0032(10) 0.0113(10) 0.0025(10)
C33 0.0493(14) 0.0457(14) 0.0261(11) 0.0013(10) 0.0164(10) -0.0017(11)
C26 0.0399(13) 0.0437(13) 0.0281(11) 0.0073(10) 0.0130(10) 0.0030(10)
C25 0.0387(13) 0.0475(14) 0.0301(12) 0.0035(10) 0.0129(10) 0.0057(11)
C27 0.0459(14) 0.0469(14) 0.0285(11) 0.0068(10) 0.0138(10) -0.0039(11)
C53 0.0471(14) 0.0445(14) 0.0305(12) 0.0013(10) 0.0174(11) 0.0038(11)
C44 0.0368(13) 0.0572(16) 0.0323(12) 0.0054(11) 0.0142(10) 0.0003(11)
C35 0.0376(13) 0.0543(15) 0.0327(12) 0.0034(11) 0.0104(10) -0.0028(11)
C50 0.0412(14) 0.0446(14) 0.0365(13) -0.0020(11) 0.0094(11) 0.0028(11)
C5 0.0492(15) 0.0471(14) 0.0326(12) 0.0031(10) 0.0183(11) 0.0014(12)
C30 0.0430(14) 0.0496(15) 0.0341(12) -0.0004(11) 0.0154(11) 0.0066(11)
C47 0.0331(12) 0.0510(15) 0.0448(14) 0.0069(12) 0.0111(11) 0.0017(11)
C34 0.0490(15) 0.0486(15) 0.0277(11) 0.0001(10) 0.0114(11) -0.0053(12)
C45 0.0318(12) 0.0653(18) 0.0383(13) 0.0116(12) 0.0132(10) 0.0018(12)
C39 0.0385(13) 0.0546(15) 0.0368(13) -0.0008(11) 0.0194(11) -0.0024(11)
C15 0.0377(13) 0.0483(14) 0.0355(12) 0.0050(11) 0.0141(10) 0.0017(11)
C28 0.0523(16) 0.0475(15) 0.0373(13) 0.0041(11) 0.0141(12) -0.0031(12)
C32 0.0569(16) 0.0494(15) 0.0330(12) -0.0054(11) 0.0234(12) -0.0026(12)
C6 0.0477(15) 0.0555(16) 0.0315(12) -0.0029(11) 0.0139(11) -0.0020(12)
C14 0.0359(13) 0.0481(14) 0.0367(13) 0.0066(11) 0.0142(10) 0.0037(11)
C40 0.0434(14) 0.0520(15) 0.0352(13) 0.0043(11) 0.0177(11) -0.0084(12)
C7 0.0404(14) 0.0547(16) 0.0369(13) -0.0004(11) 0.0123(11) -0.0015(12)
C52 0.0492(15) 0.0471(14) 0.0299(12) 0.0018(10) 0.0132(11) 0.0105(12)
C51 0.0540(16) 0.0471(15) 0.0367(13) -0.0054(11) 0.0125(12) 0.0044(12)
C46 0.0314(12) 0.0598(17) 0.0492(15) 0.0129(13) 0.0146(11) -0.0032(12)
C10 0.0412(14) 0.0569(17) 0.0448(14) 0.0002(12) 0.0159(12) -0.0032(12)
C57 0.0667(18) 0.0498(15) 0.0288(12) -0.0002(11) 0.0200(12) 0.0103(13)
C29 0.0572(16) 0.0445(14) 0.0388(13) -0.0021(11) 0.0175(12) 0.0037(12)
C49 0.0444(15) 0.0505(16) 0.0493(16) -0.0068(13) 0.0087(12) -0.0031(12)
C31 0.0514(16) 0.0628(17) 0.0373(13) -0.0087(12) 0.0231(12) 0.0042(13)
C48 0.0392(14) 0.0480(15) 0.0557(16) 0.0003(13) 0.0125(12) -0.0057(12)
C12 0.0403(14) 0.0633(18) 0.0507(16) 0.0058(13) 0.0212(12) 0.0009(13)
C13 0.0400(14) 0.0586(17) 0.0397(13) 0.0035(12) 0.0183(11) 0.0007(12)
C2 0.0710(19) 0.0573(17) 0.0384(14) -0.0004(12) 0.0311(14) -0.0043(14)
C11 0.0410(15) 0.0656(19) 0.0552(17) 0.0005(14) 0.0203(13) -0.0076(13)
C9 0.0460(16) 0.068(2) 0.0543(17) -0.0053(15) 0.0169(14) -0.0116(14)
C8 0.0489(16) 0.0663(19) 0.0447(15) -0.0103(14) 0.0155(13) -0.0111(14)
C21 0.0459(16) 0.075(2) 0.0582(17) 0.0021(15) 0.0300(14) -0.0015(14)
C61 0.0486(16) 0.096(3) 0.0417(15) 0.0132(15) 0.0241(13) -0.0081(16)
C59 0.071(2) 0.0546(17) 0.0491(16) 0.0085(13) 0.0348(15) 0.0139(15)
C58 0.108(3) 0.0556(18) 0.0511(17) 0.0043(14) 0.0517(19) 0.0066(18)
C60 0.090(3) 0.100(3) 0.0327(15) -0.0085(16) 0.0165(16) 0.020(2)
C62 0.068(2) 0.154(4) 0.0424(18) 0.028(2) 0.0148(16) -0.020(2)
C63 0.089(3) 0.135(4) 0.065(2) 0.000(2) 0.051(2) 0.015(3)
C64 0.097(3) 0.153(5) 0.071(2) 0.006(3) 0.049(2) -0.053(3)
C1 0.136(7) 0.094(5) 0.083(5) -0.029(4) 0.084(5) -0.034(5)
C22 0.079(4) 0.116(6) 0.090(5) 0.037(4) 0.050(4) 0.052(4)
C24 0.098(5) 0.087(5) 0.135(6) 0.027(4) 0.089(5) 0.006(4)
C3 0.076(4) 0.154(7) 0.079(4) 0.026(5) 0.051(4) -0.006(5)
C4 0.139(6) 0.084(5) 0.111(5) 0.064(4) 0.085(5) 0.040(4)
C23 0.088(5) 0.179(8) 0.080(4) -0.032(5) 0.059(4) -0.042(5)
C22A 0.084(6) 0.104(7) 0.127(8) -0.011(6) 0.073(6) 0.012(5)
C24A 0.054(5) 0.140(8) 0.098(6) -0.012(7) 0.047(4) -0.016(6)
C23A 0.071(6) 0.148(9) 0.087(6) 0.051(6) 0.058(5) 0.034(6)
C4A 0.099(7) 0.147(9) 0.059(5) 0.043(6) 0.033(5) -0.012(6)
C3A 0.137(8) 0.096(7) 0.077(6) -0.018(5) 0.075(6) -0.057(6)
C1A 0.114(8) 0.095(7) 0.083(7) 0.018(6) 0.074(6) 0.024(6)

_geom_special_details            
;
 All esds (except the esd in the dihedral angle between two l.s. planes)
 are estimated using the full covariance matrix.  The cell esds are taken
 into account individually in the estimation of esds in distances, angles
 and torsion angles; correlations between esds in cell parameters are only
 used when they are defined by crystal symmetry.  An approximate (isotropic)
 treatment of cell esds is used for estimating esds involving l.s. planes.
;
loop_
_geom_bond_atom_site_label_1
_geom_bond_atom_site_label_2
_geom_bond_distance
_geom_bond_site_symmetry_2
_geom_bond_publ_flag
N3 C38 1.352(3) . ?
N3 C42 1.326(3) . ?
N4 C41 1.329(3) . ?
N4 C37 1.352(3) . ?
N2 C19 1.331(3) . ?
N2 C26 1.349(3) . ?
N1 C20 1.332(3) . ?
N1 C25 1.350(3) . ?
C41 C42 1.434(3) . ?
C41 C54 1.463(3) . ?
C43 C42 1.458(3) . ?
C43 C56 1.413(4) . ?
C43 C44 1.397(3) . ?
C38 C37 1.435(3) . ?
C38 C33 1.422(3) . ?
C19 C17 1.457(3) . ?
C19 C20 1.433(3) . ?
C54 C55 1.411(3) . ?
C54 C53 1.396(3) . ?
C56 C55 1.437(3) . ?
C56 C47 1.412(4) . ?
C37 C36 1.434(3) . ?
C17 C18 1.393(3) . ?
C17 C16 1.415(4) . ?
C20 C14 1.465(4) . ?
C18 H18 0.9500 . ?
C18 C5 1.395(4) . ?
C55 C50 1.415(4) . ?
C36 C35 1.365(4) . ?
C36 C39 1.521(3) . ?
C16 C15 1.438(3) . ?
C16 C7 1.408(4) . ?
C33 C34 1.364(4) . ?
C33 C32 1.506(3) . ?
C26 C25 1.438(3) . ?
C26 C27 1.425(4) . ?
C25 C30 1.429(3) . ?
C27 C28 1.361(4) . ?
C27 C40 1.507(4) . ?
C53 H53 0.9500 . ?
C53 C52 1.398(4) . ?
C44 H44 0.9500 . ?
C44 C45 1.398(4) . ?
C35 H35 0.9500 . ?
C35 C34 1.425(3) . ?
C50 C51 1.406(3) . ?
C50 C49 1.428(4) . ?
C5 C6 1.387(4) . ?
C5 C2 1.539(3) . ?
C30 C29 1.363(4) . ?
C30 C31 1.520(3) . ?
C47 C46 1.414(4) . ?
C47 C48 1.427(4) . ?
C34 H34 0.9500 . ?
C45 C46 1.389(4) . ?
C45 C61 1.533(3) . ?
C39 H39A 0.9900 . ?
C39 H39B 0.9900 . ?
C39 C40 1.573(4) . ?
C15 C14 1.409(4) . ?
C15 C10 1.416(4) . ?
C28 H28 0.9500 . ?
C28 C29 1.423(4) . ?
C32 H32A 0.9900 . ?
C32 H32B 0.9900 . ?
C32 C31 1.575(4) . ?
C6 H6 0.9500 . ?
C6 C7 1.403(3) . ?
C14 C13 1.395(3) . ?
C40 H40A 0.9900 . ?
C40 H40B 0.9900 . ?
C7 C8 1.438(4) . ?
C52 C51 1.387(4) . ?
C52 C57 1.541(3) . ?
C51 H51 0.9500 . ?
C46 H46 0.9500 . ?
C10 C11 1.407(4) . ?
C10 C9 1.432(4) . ?
C57 C59 1.522(4) . ?
C57 C58 1.528(4) . ?
C57 C60 1.534(4) . ?
C29 H29 0.9500 . ?
C49 H49 0.9500 . ?
C49 C48 1.357(4) . ?
C31 H31A 0.9900 . ?
C31 H31B 0.9900 . ?
C48 H48 0.9500 . ?
C12 C13 1.398(4) . ?
C12 C11 1.380(4) . ?
C12 C21 1.540(3) . ?
C13 H13 0.9500 . ?
C2 C1 1.518(8) . ?
C2 C3 1.552(8) . ?
C2 C4 1.461(7) . ?
C2 C4A 1.577(11) . ?
C2 C3A 1.489(10) . ?
C2 C1A 1.494(12) . ?
C11 H11 0.9500 . ?
C9 H9 0.9500 . ?
C9 C8 1.352(4) . ?
C8 H8 0.9500 . ?
C21 C22 1.433(7) . ?
C21 C24 1.553(8) . ?
C21 C23 1.556(8) . ?
C21 C22A 1.571(12) . ?
C21 C24A 1.580(11) . ?
C21 C23A 1.369(10) . ?
C61 C62 1.512(5) . ?
C61 C63 1.534(6) . ?
C61 C64 1.541(5) . ?
C59 H59A 0.9800 . ?
C59 H59B 0.9800 . ?
C59 H59C 0.9800 . ?
C58 H58A 0.9800 . ?
C58 H58B 0.9800 . ?
C58 H58C 0.9800 . ?
C60 H60A 0.9800 . ?
C60 H60B 0.9800 . ?
C60 H60C 0.9800 . ?
C62 H62A 0.9800 . ?
C62 H62B 0.9800 . ?
C62 H62C 0.9800 . ?
C63 H63A 0.9800 . ?
C63 H63B 0.9800 . ?
C63 H63C 0.9800 . ?
C64 H64A 0.9800 . ?
C64 H64B 0.9800 . ?
C64 H64C 0.9800 . ?
C1 H1A 0.9800 . ?
C1 H1B 0.9800 . ?
C1 H1C 0.9800 . ?
C22 H22A 0.9800 . ?
C22 H22B 0.9800 . ?
C22 H22C 0.9800 . ?
C24 H24A 0.9800 . ?
C24 H24B 0.9800 . ?
C24 H24C 0.9800 . ?
C3 H3A 0.9800 . ?
C3 H3B 0.9800 . ?
C3 H3C 0.9800 . ?
C4 H4A 0.9800 . ?
C4 H4B 0.9800 . ?
C4 H4C 0.9800 . ?
C23 H23A 0.9800 . ?
C23 H23B 0.9800 . ?
C23 H23C 0.9800 . ?
C22A H22D 0.9800 . ?
C22A H22E 0.9800 . ?
C22A H22F 0.9800 . ?
C24A H24D 0.9800 . ?
C24A H24E 0.9800 . ?
C24A H24F 0.9800 . ?
C23A H23D 0.9800 . ?
C23A H23E 0.9800 . ?
C23A H23F 0.9800 . ?
C4A H4AA 0.9800 . ?
C4A H4AB 0.9800 . ?
C4A H4AC 0.9800 . ?
C3A H3AA 0.9800 . ?
C3A H3AB 0.9800 . ?
C3A H3AC 0.9800 . ?
C1A H1AA 0.9800 . ?
C1A H1AB 0.9800 . ?
C1A H1AC 0.9800 . ?

loop_
_geom_angle_atom_site_label_1
_geom_angle_atom_site_label_2
_geom_angle_atom_site_label_3
_geom_angle
_geom_angle_site_symmetry_1
_geom_angle_site_symmetry_3
_geom_angle_publ_flag
C42 N3 C38 117.75(19) . . ?
C41 N4 C37 118.20(18) . . ?
C19 N2 C26 118.1(2) . . ?
C20 N1 C25 118.2(2) . . ?
N4 C41 C42 121.2(2) . . ?
N4 C41 C54 119.45(19) . . ?
C42 C41 C54 119.4(2) . . ?
C56 C43 C42 119.0(2) . . ?
C44 C43 C42 121.0(2) . . ?
C44 C43 C56 119.9(2) . . ?
N3 C38 C37 121.1(2) . . ?
N3 C38 C33 118.7(2) . . ?
C33 C38 C37 120.1(2) . . ?
N2 C19 C17 118.9(2) . . ?
N2 C19 C20 120.7(2) . . ?
C20 C19 C17 120.4(2) . . ?
N3 C42 C41 121.3(2) . . ?
N3 C42 C43 118.43(19) . . ?
C41 C42 C43 120.3(2) . . ?
C55 C54 C41 119.1(2) . . ?
C53 C54 C41 121.1(2) . . ?
C53 C54 C55 119.8(2) . . ?
C43 C56 C55 120.7(2) . . ?
C47 C56 C43 119.1(2) . . ?
C47 C56 C55 120.2(2) . . ?
N4 C37 C38 120.1(2) . . ?
N4 C37 C36 120.61(19) . . ?
C36 C37 C38 119.2(2) . . ?
C18 C17 C19 121.7(2) . . ?
C18 C17 C16 119.6(2) . . ?
C16 C17 C19 118.6(2) . . ?
N1 C20 C19 121.5(2) . . ?
N1 C20 C14 119.0(2) . . ?
C19 C20 C14 119.5(2) . . ?
C17 C18 H18 119.1 . . ?
C17 C18 C5 121.8(2) . . ?
C5 C18 H18 119.1 . . ?
C54 C55 C56 121.2(2) . . ?
C54 C55 C50 119.3(2) . . ?
C50 C55 C56 119.4(2) . . ?
C37 C36 C39 120.3(2) . . ?
C35 C36 C37 117.2(2) . . ?
C35 C36 C39 121.0(2) . . ?
C17 C16 C15 120.7(2) . . ?
C7 C16 C17 119.0(2) . . ?
C7 C16 C15 120.2(2) . . ?
C38 C33 C32 119.0(2) . . ?
C34 C33 C38 116.9(2) . . ?
C34 C33 C32 122.4(2) . . ?
N2 C26 C25 121.1(2) . . ?
N2 C26 C27 118.8(2) . . ?
C27 C26 C25 120.0(2) . . ?
N1 C25 C26 119.9(2) . . ?
N1 C25 C30 120.8(2) . . ?
C30 C25 C26 119.2(2) . . ?
C26 C27 C40 118.7(2) . . ?
C28 C27 C26 116.5(2) . . ?
C28 C27 C40 123.0(2) . . ?
C54 C53 H53 119.1 . . ?
C54 C53 C52 121.8(2) . . ?
C52 C53 H53 119.1 . . ?
C43 C44 H44 119.1 . . ?
C43 C44 C45 121.8(3) . . ?
C45 C44 H44 119.1 . . ?
C36 C35 H35 119.3 . . ?
C36 C35 C34 121.5(2) . . ?
C34 C35 H35 119.3 . . ?
C55 C50 C49 119.0(2) . . ?
C51 C50 C55 118.7(2) . . ?
C51 C50 C49 122.3(2) . . ?
C18 C5 C2 121.3(2) . . ?
C6 C5 C18 118.1(2) . . ?
C6 C5 C2 120.6(2) . . ?
C25 C30 C31 120.9(2) . . ?
C29 C30 C25 117.0(2) . . ?
C29 C30 C31 120.9(2) . . ?
C56 C47 C46 119.1(2) . . ?
C56 C47 C48 118.8(2) . . ?
C46 C47 C48 122.0(2) . . ?
C33 C34 C35 121.5(2) . . ?
C33 C34 H34 119.3 . . ?
C35 C34 H34 119.3 . . ?
C44 C45 C61 119.1(3) . . ?
C46 C45 C44 118.1(2) . . ?
C46 C45 C61 122.8(2) . . ?
C36 C39 H39A 109.3 . . ?
C36 C39 H39B 109.3 . . ?
C36 C39 C40 111.8(2) . . ?
H39A C39 H39B 107.9 . . ?
C40 C39 H39A 109.3 . . ?
C40 C39 H39B 109.3 . . ?
C14 C15 C16 121.3(2) . . ?
C14 C15 C10 119.1(2) . . ?
C10 C15 C16 119.4(2) . . ?
C27 C28 H28 119.2 . . ?
C27 C28 C29 121.5(3) . . ?
C29 C28 H28 119.2 . . ?
C33 C32 H32A 109.5 . . ?
C33 C32 H32B 109.5 . . ?
C33 C32 C31 110.79(19) . . ?
H32A C32 H32B 108.1 . . ?
C31 C32 H32A 109.5 . . ?
C31 C32 H32B 109.5 . . ?
C5 C6 H6 119.0 . . ?
C5 C6 C7 122.0(2) . . ?
C7 C6 H6 119.0 . . ?
C15 C14 C20 118.8(2) . . ?
C13 C14 C20 121.6(2) . . ?
C13 C14 C15 119.6(2) . . ?
C27 C40 C39 111.30(19) . . ?
C27 C40 H40A 109.4 . . ?
C27 C40 H40B 109.4 . . ?
C39 C40 H40A 109.4 . . ?
C39 C40 H40B 109.4 . . ?
H40A C40 H40B 108.0 . . ?
C16 C7 C8 118.6(2) . . ?
C6 C7 C16 119.3(2) . . ?
C6 C7 C8 122.0(2) . . ?
C53 C52 C57 121.5(2) . . ?
C51 C52 C53 117.8(2) . . ?
C51 C52 C57 120.5(2) . . ?
C50 C51 H51 118.7 . . ?
C52 C51 C50 122.6(2) . . ?
C52 C51 H51 118.7 . . ?
C47 C46 H46 119.0 . . ?
C45 C46 C47 122.0(2) . . ?
C45 C46 H46 119.0 . . ?
C15 C10 C9 119.0(2) . . ?
C11 C10 C15 119.1(3) . . ?
C11 C10 C9 121.8(3) . . ?
C59 C57 C52 107.9(2) . . ?
C59 C57 C58 109.2(3) . . ?
C59 C57 C60 109.5(3) . . ?
C58 C57 C52 111.5(2) . . ?
C58 C57 C60 108.1(3) . . ?
C60 C57 C52 110.6(3) . . ?
C30 C29 C28 121.7(2) . . ?
C30 C29 H29 119.1 . . ?
C28 C29 H29 119.1 . . ?
C50 C49 H49 119.3 . . ?
C48 C49 C50 121.4(3) . . ?
C48 C49 H49 119.3 . . ?
C30 C31 C32 111.9(2) . . ?
C30 C31 H31A 109.2 . . ?
C30 C31 H31B 109.2 . . ?
C32 C31 H31A 109.2 . . ?
C32 C31 H31B 109.2 . . ?
H31A C31 H31B 107.9 . . ?
C47 C48 H48 119.4 . . ?
C49 C48 C47 121.2(3) . . ?
C49 C48 H48 119.4 . . ?
C13 C12 C21 121.0(3) . . ?
C11 C12 C13 118.2(2) . . ?
C11 C12 C21 120.7(3) . . ?
C14 C13 C12 121.8(3) . . ?
C14 C13 H13 119.1 . . ?
C12 C13 H13 119.1 . . ?
C5 C2 C3 109.0(3) . . ?
C5 C2 C4A 108.5(4) . . ?
C1 C2 C5 110.0(4) . . ?
C1 C2 C3 103.0(6) . . ?
C4 C2 C5 109.9(3) . . ?
C4 C2 C1 114.8(6) . . ?
C4 C2 C3 109.8(6) . . ?
C3A C2 C5 113.7(4) . . ?
C3A C2 C4A 112.2(8) . . ?
C3A C2 C1A 107.1(8) . . ?
C1A C2 C5 111.3(5) . . ?
C1A C2 C4A 103.5(8) . . ?
C10 C11 H11 119.0 . . ?
C12 C11 C10 122.0(3) . . ?
C12 C11 H11 119.0 . . ?
C10 C9 H9 119.4 . . ?
C8 C9 C10 121.2(3) . . ?
C8 C9 H9 119.4 . . ?
C7 C8 H8 119.3 . . ?
C9 C8 C7 121.3(3) . . ?
C9 C8 H8 119.3 . . ?
C12 C21 C24 110.1(3) . . ?
C12 C21 C23 111.6(3) . . ?
C12 C21 C22A 107.2(4) . . ?
C12 C21 C24A 111.3(4) . . ?
C22 C21 C12 109.7(3) . . ?
C22 C21 C24 111.0(6) . . ?
C22 C21 C23 109.7(6) . . ?
C24 C21 C23 104.7(6) . . ?
C22A C21 C24A 102.4(8) . . ?
C23A C21 C12 109.0(4) . . ?
C23A C21 C22A 113.6(9) . . ?
C23A C21 C24A 113.2(8) . . ?
C45 C61 C63 109.1(3) . . ?
C45 C61 C64 111.9(3) . . ?
C62 C61 C45 109.1(2) . . ?
C62 C61 C63 109.3(4) . . ?
C62 C61 C64 107.6(3) . . ?
C63 C61 C64 109.9(3) . . ?
C57 C59 H59A 109.5 . . ?
C57 C59 H59B 109.5 . . ?
C57 C59 H59C 109.5 . . ?
H59A C59 H59B 109.5 . . ?
H59A C59 H59C 109.5 . . ?
H59B C59 H59C 109.5 . . ?
C57 C58 H58A 109.5 . . ?
C57 C58 H58B 109.5 . . ?
C57 C58 H58C 109.5 . . ?
H58A C58 H58B 109.5 . . ?
H58A C58 H58C 109.5 . . ?
H58B C58 H58C 109.5 . . ?
C57 C60 H60A 109.5 . . ?
C57 C60 H60B 109.5 . . ?
C57 C60 H60C 109.5 . . ?
H60A C60 H60B 109.5 . . ?
H60A C60 H60C 109.5 . . ?
H60B C60 H60C 109.5 . . ?
C61 C62 H62A 109.5 . . ?
C61 C62 H62B 109.5 . . ?
C61 C62 H62C 109.5 . . ?
H62A C62 H62B 109.5 . . ?
H62A C62 H62C 109.5 . . ?
H62B C62 H62C 109.5 . . ?
C61 C63 H63A 109.5 . . ?
C61 C63 H63B 109.5 . . ?
C61 C63 H63C 109.5 . . ?
H63A C63 H63B 109.5 . . ?
H63A C63 H63C 109.5 . . ?
H63B C63 H63C 109.5 . . ?
C61 C64 H64A 109.5 . . ?
C61 C64 H64B 109.5 . . ?
C61 C64 H64C 109.5 . . ?
H64A C64 H64B 109.5 . . ?
H64A C64 H64C 109.5 . . ?
H64B C64 H64C 109.5 . . ?
C2 C1 H1A 109.5 . . ?
C2 C1 H1B 109.5 . . ?
C2 C1 H1C 109.5 . . ?
H1A C1 H1B 109.5 . . ?
H1A C1 H1C 109.5 . . ?
H1B C1 H1C 109.5 . . ?
C21 C22 H22A 109.5 . . ?
C21 C22 H22B 109.5 . . ?
C21 C22 H22C 109.5 . . ?
H22A C22 H22B 109.5 . . ?
H22A C22 H22C 109.5 . . ?
H22B C22 H22C 109.5 . . ?
C21 C24 H24A 109.5 . . ?
C21 C24 H24B 109.5 . . ?
C21 C24 H24C 109.5 . . ?
H24A C24 H24B 109.5 . . ?
H24A C24 H24C 109.5 . . ?
H24B C24 H24C 109.5 . . ?
C2 C3 H3A 109.5 . . ?
C2 C3 H3B 109.5 . . ?
C2 C3 H3C 109.5 . . ?
H3A C3 H3B 109.5 . . ?
H3A C3 H3C 109.5 . . ?
H3B C3 H3C 109.5 . . ?
C2 C4 H4A 109.5 . . ?
C2 C4 H4B 109.5 . . ?
C2 C4 H4C 109.5 . . ?
H4A C4 H4B 109.5 . . ?
H4A C4 H4C 109.5 . . ?
H4B C4 H4C 109.5 . . ?
C21 C23 H23A 109.5 . . ?
C21 C23 H23B 109.5 . . ?
C21 C23 H23C 109.5 . . ?
H23A C23 H23B 109.5 . . ?
H23A C23 H23C 109.5 . . ?
H23B C23 H23C 109.5 . . ?
C21 C22A H22D 109.5 . . ?
C21 C22A H22E 109.5 . . ?
C21 C22A H22F 109.5 . . ?
H22D C22A H22E 109.5 . . ?
H22D C22A H22F 109.5 . . ?
H22E C22A H22F 109.5 . . ?
C21 C24A H24D 109.5 . . ?
C21 C24A H24E 109.5 . . ?
C21 C24A H24F 109.5 . . ?
H24D C24A H24E 109.5 . . ?
H24D C24A H24F 109.5 . . ?
H24E C24A H24F 109.5 . . ?
C21 C23A H23D 109.5 . . ?
C21 C23A H23E 109.5 . . ?
C21 C23A H23F 109.5 . . ?
H23D C23A H23E 109.5 . . ?
H23D C23A H23F 109.5 . . ?
H23E C23A H23F 109.5 . . ?
C2 C4A H4AA 109.5 . . ?
C2 C4A H4AB 109.5 . . ?
C2 C4A H4AC 109.5 . . ?
H4AA C4A H4AB 109.5 . . ?
H4AA C4A H4AC 109.5 . . ?
H4AB C4A H4AC 109.5 . . ?
C2 C3A H3AA 109.5 . . ?
C2 C3A H3AB 109.5 . . ?
C2 C3A H3AC 109.5 . . ?
H3AA C3A H3AB 109.5 . . ?
H3AA C3A H3AC 109.5 . . ?
H3AB C3A H3AC 109.5 . . ?
C2 C1A H1AA 109.5 . . ?
C2 C1A H1AB 109.5 . . ?
C2 C1A H1AC 109.5 . . ?
H1AA C1A H1AB 109.5 . . ?
H1AA C1A H1AC 109.5 . . ?
H1AB C1A H1AC 109.5 . . ?

loop_
_geom_torsion_atom_site_label_1
_geom_torsion_atom_site_label_2
_geom_torsion_atom_site_label_3
_geom_torsion_atom_site_label_4
_geom_torsion
_geom_torsion_site_symmetry_1
_geom_torsion_site_symmetry_2
_geom_torsion_site_symmetry_3
_geom_torsion_site_symmetry_4
_geom_torsion_publ_flag
N3 C38 C37 N4 -5.3(4) . . . . ?
N3 C38 C37 C36 177.6(2) . . . . ?
N3 C38 C33 C34 -165.3(2) . . . . ?
N3 C38 C33 C32 29.1(3) . . . . ?
N4 C41 C42 N3 -6.0(4) . . . . ?
N4 C41 C42 C43 172.7(2) . . . . ?
N4 C41 C54 C55 -176.0(2) . . . . ?
N4 C41 C54 C53 2.9(4) . . . . ?
N4 C37 C36 C35 171.9(2) . . . . ?
N4 C37 C36 C39 -22.0(4) . . . . ?
N2 C19 C17 C18 9.7(4) . . . . ?
N2 C19 C17 C16 -172.1(2) . . . . ?
N2 C19 C20 N1 -5.3(4) . . . . ?
N2 C19 C20 C14 174.8(2) . . . . ?
N2 C26 C25 N1 -5.3(4) . . . . ?
N2 C26 C25 C30 176.8(2) . . . . ?
N2 C26 C27 C28 -164.0(2) . . . . ?
N2 C26 C27 C40 30.5(3) . . . . ?
N1 C20 C14 C15 179.3(2) . . . . ?
N1 C20 C14 C13 -3.2(4) . . . . ?
N1 C25 C30 C29 171.0(2) . . . . ?
N1 C25 C30 C31 -21.5(4) . . . . ?
C41 N4 C37 C38 4.5(3) . . . . ?
C41 N4 C37 C36 -178.5(2) . . . . ?
C41 C54 C55 C56 2.0(3) . . . . ?
C41 C54 C55 C50 178.2(2) . . . . ?
C41 C54 C53 C52 -178.0(2) . . . . ?
C43 C56 C55 C54 -4.0(4) . . . . ?
C43 C56 C55 C50 179.8(2) . . . . ?
C43 C56 C47 C46 2.7(4) . . . . ?
C43 C56 C47 C48 -178.7(2) . . . . ?
C43 C44 C45 C46 2.4(4) . . . . ?
C43 C44 C45 C61 -175.9(2) . . . . ?
C38 N3 C42 C41 5.1(3) . . . . ?
C38 N3 C42 C43 -173.6(2) . . . . ?
C38 C37 C36 C35 -11.1(3) . . . . ?
C38 C37 C36 C39 155.0(2) . . . . ?
C38 C33 C34 C35 -13.9(4) . . . . ?
C38 C33 C32 C31 63.5(3) . . . . ?
C19 N2 C26 C25 -0.6(3) . . . . ?
C19 N2 C26 C27 -177.1(2) . . . . ?
C19 C17 C18 C5 178.5(2) . . . . ?
C19 C17 C16 C15 -4.7(4) . . . . ?
C19 C17 C16 C7 178.5(2) . . . . ?
C19 C20 C14 C15 -0.8(4) . . . . ?
C19 C20 C14 C13 176.8(2) . . . . ?
C42 N3 C38 C37 0.3(3) . . . . ?
C42 N3 C38 C33 -176.5(2) . . . . ?
C42 C41 C54 C55 3.3(3) . . . . ?
C42 C41 C54 C53 -177.8(2) . . . . ?
C42 C43 C56 C55 0.7(3) . . . . ?
C42 C43 C56 C47 -177.6(2) . . . . ?
C42 C43 C44 C45 174.9(2) . . . . ?
C54 C41 C42 N3 174.7(2) . . . . ?
C54 C41 C42 C43 -6.6(3) . . . . ?
C54 C55 C50 C51 0.5(4) . . . . ?
C54 C55 C50 C49 -177.1(2) . . . . ?
C54 C53 C52 C51 -0.8(4) . . . . ?
C54 C53 C52 C57 174.5(2) . . . . ?
C56 C43 C42 N3 -176.6(2) . . . . ?
C56 C43 C42 C41 4.6(3) . . . . ?
C56 C43 C44 C45 -1.0(4) . . . . ?
C56 C55 C50 C51 176.8(2) . . . . ?
C56 C55 C50 C49 -0.8(4) . . . . ?
C56 C47 C46 C45 -1.3(4) . . . . ?
C56 C47 C48 C49 -1.2(4) . . . . ?
C37 N4 C41 C42 0.9(3) . . . . ?
C37 N4 C41 C54 -179.8(2) . . . . ?
C37 C38 C33 C34 17.9(4) . . . . ?
C37 C38 C33 C32 -147.7(2) . . . . ?
C37 C36 C35 C34 15.5(4) . . . . ?
C37 C36 C39 C40 -104.9(3) . . . . ?
C17 C19 C20 N1 173.9(2) . . . . ?
C17 C19 C20 C14 -6.0(4) . . . . ?
C17 C18 C5 C6 2.3(4) . . . . ?
C17 C18 C5 C2 -176.0(2) . . . . ?
C17 C16 C15 C14 -2.1(4) . . . . ?
C17 C16 C15 C10 -178.1(2) . . . . ?
C17 C16 C7 C6 3.6(4) . . . . ?
C17 C16 C7 C8 -178.6(3) . . . . ?
C20 N1 C25 C26 5.7(3) . . . . ?
C20 N1 C25 C30 -176.5(2) . . . . ?
C20 C19 C17 C18 -169.6(2) . . . . ?
C20 C19 C17 C16 8.7(3) . . . . ?
C20 C14 C13 C12 -178.2(3) . . . . ?
C18 C17 C16 C15 173.6(2) . . . . ?
C18 C17 C16 C7 -3.2(4) . . . . ?
C18 C5 C6 C7 -2.0(4) . . . . ?
C18 C5 C2 C1 -151.8(6) . . . . ?
C18 C5 C2 C3 -39.5(6) . . . . ?
C18 C5 C2 C4 81.0(6) . . . . ?
C18 C5 C2 C4A 134.5(7) . . . . ?
C18 C5 C2 C3A 8.8(9) . . . . ?
C18 C5 C2 C1A -112.2(8) . . . . ?
C55 C54 C53 C52 0.9(4) . . . . ?
C55 C56 C47 C46 -175.6(2) . . . . ?
C55 C56 C47 C48 3.0(4) . . . . ?
C55 C50 C51 C52 -0.4(4) . . . . ?
C55 C50 C49 C48 2.7(4) . . . . ?
C36 C35 C34 C33 -3.0(4) . . . . ?
C36 C39 C40 C27 28.1(3) . . . . ?
C16 C17 C18 C5 0.3(4) . . . . ?
C16 C15 C14 C20 4.9(4) . . . . ?
C16 C15 C14 C13 -172.7(2) . . . . ?
C16 C15 C10 C11 173.5(3) . . . . ?
C16 C15 C10 C9 -3.5(4) . . . . ?
C16 C7 C8 C9 -3.1(5) . . . . ?
C33 C38 C37 N4 171.4(2) . . . . ?
C33 C38 C37 C36 -5.6(3) . . . . ?
C33 C32 C31 C30 26.5(3) . . . . ?
C26 N2 C19 C17 -173.6(2) . . . . ?
C26 N2 C19 C20 5.6(3) . . . . ?
C26 C25 C30 C29 -11.1(4) . . . . ?
C26 C25 C30 C31 156.4(2) . . . . ?
C26 C27 C28 C29 -14.8(4) . . . . ?
C26 C27 C40 C39 62.2(3) . . . . ?
C25 N1 C20 C19 -0.7(4) . . . . ?
C25 N1 C20 C14 179.3(2) . . . . ?
C25 C26 C27 C28 19.5(3) . . . . ?
C25 C26 C27 C40 -146.0(2) . . . . ?
C25 C30 C29 C28 16.4(4) . . . . ?
C25 C30 C31 C32 -103.7(3) . . . . ?
C27 C26 C25 N1 171.2(2) . . . . ?
C27 C26 C25 C30 -6.7(4) . . . . ?
C27 C28 C29 C30 -3.3(4) . . . . ?
C53 C54 C55 C56 -177.0(2) . . . . ?
C53 C54 C55 C50 -0.7(4) . . . . ?
C53 C52 C51 C50 0.6(4) . . . . ?
C53 C52 C57 C59 -98.1(3) . . . . ?
C53 C52 C57 C58 21.9(4) . . . . ?
C53 C52 C57 C60 142.3(3) . . . . ?
C44 C43 C42 N3 7.4(3) . . . . ?
C44 C43 C42 C41 -171.4(2) . . . . ?
C44 C43 C56 C55 176.7(2) . . . . ?
C44 C43 C56 C47 -1.5(4) . . . . ?
C44 C45 C46 C47 -1.2(4) . . . . ?
C44 C45 C61 C62 54.4(4) . . . . ?
C44 C45 C61 C63 -64.9(4) . . . . ?
C44 C45 C61 C64 173.3(3) . . . . ?
C35 C36 C39 C40 60.6(3) . . . . ?
C50 C49 C48 C47 -1.6(4) . . . . ?
C5 C6 C7 C16 -1.0(4) . . . . ?
C5 C6 C7 C8 -178.7(3) . . . . ?
C47 C56 C55 C54 174.2(2) . . . . ?
C47 C56 C55 C50 -2.0(4) . . . . ?
C34 C33 C32 C31 -101.3(3) . . . . ?
C39 C36 C35 C34 -150.4(2) . . . . ?
C15 C16 C7 C6 -173.3(2) . . . . ?
C15 C16 C7 C8 4.5(4) . . . . ?
C15 C14 C13 C12 -0.7(4) . . . . ?
C15 C10 C11 C12 -0.7(5) . . . . ?
C15 C10 C9 C8 5.0(5) . . . . ?
C28 C27 C40 C39 -102.3(3) . . . . ?
C32 C33 C34 C35 151.2(2) . . . . ?
C6 C5 C2 C1 30.0(6) . . . . ?
C6 C5 C2 C3 142.3(5) . . . . ?
C6 C5 C2 C4 -97.3(6) . . . . ?
C6 C5 C2 C4A -43.8(8) . . . . ?
C6 C5 C2 C3A -169.4(8) . . . . ?
C6 C5 C2 C1A 69.5(8) . . . . ?
C6 C7 C8 C9 174.7(3) . . . . ?
C14 C15 C10 C11 -2.6(4) . . . . ?
C14 C15 C10 C9 -179.5(3) . . . . ?
C40 C27 C28 C29 150.0(3) . . . . ?
C7 C16 C15 C14 174.7(2) . . . . ?
C7 C16 C15 C10 -1.2(4) . . . . ?
C51 C50 C49 C48 -174.8(3) . . . . ?
C51 C52 C57 C59 77.2(3) . . . . ?
C51 C52 C57 C58 -162.9(3) . . . . ?
C51 C52 C57 C60 -42.5(4) . . . . ?
C46 C47 C48 C49 177.3(3) . . . . ?
C46 C45 C61 C62 -123.8(3) . . . . ?
C46 C45 C61 C63 116.9(3) . . . . ?
C46 C45 C61 C64 -4.9(4) . . . . ?
C10 C15 C14 C20 -179.2(2) . . . . ?
C10 C15 C14 C13 3.2(4) . . . . ?
C10 C9 C8 C7 -1.7(5) . . . . ?
C57 C52 C51 C50 -174.8(2) . . . . ?
C29 C30 C31 C32 63.3(3) . . . . ?
C49 C50 C51 C52 177.1(3) . . . . ?
C31 C30 C29 C28 -151.2(3) . . . . ?
C48 C47 C46 C45 -179.9(3) . . . . ?
C13 C12 C11 C10 3.3(5) . . . . ?
C13 C12 C21 C22 -107.3(6) . . . . ?
C13 C12 C21 C24 130.3(5) . . . . ?
C13 C12 C21 C23 14.5(6) . . . . ?
C13 C12 C21 C22A -46.4(7) . . . . ?
C13 C12 C21 C24A -157.6(7) . . . . ?
C13 C12 C21 C23A 77.0(9) . . . . ?
C2 C5 C6 C7 176.4(3) . . . . ?
C11 C10 C9 C8 -171.9(3) . . . . ?
C11 C12 C13 C14 -2.6(4) . . . . ?
C11 C12 C21 C22 69.1(6) . . . . ?
C11 C12 C21 C24 -53.3(6) . . . . ?
C11 C12 C21 C23 -169.1(6) . . . . ?
C11 C12 C21 C22A 130.1(7) . . . . ?
C11 C12 C21 C24A 18.9(8) . . . . ?
C11 C12 C21 C23A -106.6(9) . . . . ?
C9 C10 C11 C12 176.2(3) . . . . ?
C21 C12 C13 C14 174.0(3) . . . . ?
C21 C12 C11 C10 -173.3(3) . . . . ?
C61 C45 C46 C47 177.1(3) . . . . ?

_smtbx_masks_special_details     ?
loop_
_smtbx_masks_void_nr
_smtbx_masks_void_average_x
_smtbx_masks_void_average_y
_smtbx_masks_void_average_z
_smtbx_masks_void_volume
_smtbx_masks_void_count_electrons
_smtbx_masks_void_content
1 0.000 0.388 0.250 204.6 35.3 ?
2 0.000 -0.388 0.750 204.6 35.3 ?
3 0.180 0.304 0.807 13.9 0.0 ?
4 0.180 0.696 0.307 13.9 0.0 ?
5 0.224 0.370 0.537 7.9 0.0 ?
6 0.224 0.630 0.038 7.9 0.0 ?
7 0.276 0.130 0.462 7.9 0.0 ?
8 0.276 0.870 0.963 7.9 0.0 ?
9 0.320 0.196 0.193 13.9 0.0 ?
10 0.320 0.804 0.693 13.9 0.0 ?
11 0.500 -0.112 0.250 204.6 35.2 ?
12 0.500 0.112 0.750 204.6 35.2 ?
13 0.680 0.196 0.307 13.9 0.0 ?
14 0.680 0.804 0.807 13.9 0.0 ?
15 0.724 0.130 0.038 7.9 0.0 ?
16 0.724 0.870 0.537 7.9 0.0 ?
17 0.776 0.370 0.963 7.9 0.0 ?
18 0.776 0.630 0.462 7.9 0.0 ?
19 0.820 0.304 0.693 13.9 0.0 ?
20 0.820 0.696 0.193 13.9 0.0 ?

_smtbx_masks_void_probe_radius   1.2
_smtbx_masks_void_truncation_radius 1.2
_shelx_res_file                  
;
TITL cu_230723lu_lgpz219261_0m_a.res in C2/c
    cu_230723lu_lgpz219261_0m.res
    created by SHELXL-2019/3 at 14:00:16 on 25-Jul-2023
REM Old TITL cu_230723LU_LGPZ219261_0m in C2/c
REM SHELXT solution in C2/c: R1 0.247, Rweak 0.008, Alpha 0.032
REM <I/s> 0.278 for 612 systematic absences, Orientation as input
REM Formula found by SHELXT: C60 N5
CELL 1.54178 36.4386 9.7054 30.3886 90 110.431 90
ZERR 8 0.0008 0.0003 0.0007 0 0.001 0
LATT 7
SYMM -X,+Y,0.5-Z
SFAC C H N
UNIT 512 480 32
SIMU 0.01 0.02 2 C2 C1 C3 C4 C4A C3A C1A
SIMU 0.01 0.02 2 C21 C22 C24 C23 C22A C24A C23A

L.S. 20
PLAN  9
SIZE 0.1 0.12 0.13
TEMP -79.15
CONF
BOND
list 4
MORE -1
ABIN
BOND $H
fmap 2
acta
SIZE 0.1 0.12 0.13
OMIT -2 0 2
OMIT 1 1 0
OMIT 0 12 4
REM <olex2.extras>
REM <HklSrc "%.\\cu_230723LU_LGPZ219261_0m.hkl">
REM </olex2.extras>

WGHT    0.124400    5.454900
EXTI    0.000631
FVAR       0.17307   0.59876   0.59417
N3    3    0.326108    0.162344    0.293185    11.00000    0.04143    0.04355 =
         0.02765    0.00430    0.01672    0.00062
N4    3    0.291872    0.202563    0.362070    11.00000    0.03876    0.04374 =
         0.02844    0.00311    0.01426    0.00301
N2    3    0.325256   -0.061925    0.437660    11.00000    0.03958    0.04629 =
         0.02799    0.00662    0.01196    0.00035
N1    3    0.372846   -0.047003    0.382236    11.00000    0.03659    0.05018 =
         0.03165    0.00387    0.01227    0.00511
C41   1    0.322170    0.277838    0.361462    11.00000    0.03606    0.04202 =
         0.02775    0.00308    0.01384    0.00178
C43   1    0.368519    0.355601    0.321868    11.00000    0.03504    0.04473 =
         0.03007    0.00612    0.01196    0.00517
C38   1    0.295573    0.084268    0.293815    11.00000    0.04244    0.04042 =
         0.02596    0.00266    0.01488    0.00041
C19   1    0.358810    0.007762    0.452198    11.00000    0.03679    0.04330 =
         0.03042    0.00688    0.01320    0.00329
C42   1    0.338418    0.261292    0.325081    11.00000    0.03608    0.04246 =
         0.02535    0.00445    0.01345    0.00299
C54   1    0.338976    0.380511    0.398273    11.00000    0.03924    0.03806 =
         0.03050    0.00218    0.01348    0.00553
C56   1    0.383415    0.456752    0.357047    11.00000    0.03274    0.04388 =
         0.03556    0.00699    0.01249    0.00572
C37   1    0.276993    0.108163    0.327696    11.00000    0.03849    0.04358 =
         0.02607    0.00587    0.01340    0.00322
C17   1    0.371699    0.070595    0.498640    11.00000    0.03714    0.04409 =
         0.02904    0.00443    0.01129    0.00320
C20   1    0.382195    0.019603    0.422999    11.00000    0.03742    0.04670 =
         0.03156    0.00579    0.01466    0.00384
C18   1    0.353122    0.042925    0.530711    11.00000    0.04327    0.04781 =
         0.03140    0.00274    0.01518   -0.00131
AFIX  43
H18   2    0.331095   -0.016863    0.521771    11.00000   -1.20000
AFIX   0
C55   1    0.369497    0.465939    0.395736    11.00000    0.03502    0.04042 =
         0.03205    0.00372    0.01034    0.00410
C36   1    0.243757    0.026332    0.325978    11.00000    0.03771    0.04583 =
         0.02853    0.00737    0.01307    0.00175
C16   1    0.404648    0.158963    0.511611    11.00000    0.03597    0.04617 =
         0.03141    0.00316    0.01132    0.00250
C33   1    0.283279   -0.027367    0.261676    11.00000    0.04932    0.04567 =
         0.02612    0.00130    0.01637   -0.00172
C26   1    0.315644   -0.130736    0.396598    11.00000    0.03985    0.04373 =
         0.02805    0.00731    0.01300    0.00304
C25   1    0.340701   -0.128027    0.369045    11.00000    0.03873    0.04746 =
         0.03007    0.00347    0.01293    0.00567
C27   1    0.278965   -0.200612    0.379388    11.00000    0.04592    0.04685 =
         0.02854    0.00684    0.01375   -0.00388
C53   1    0.324881    0.396559    0.435179    11.00000    0.04711    0.04448 =
         0.03046    0.00127    0.01740    0.00376
AFIX  43
H53   2    0.304591    0.337566    0.436810    11.00000   -1.20000
AFIX   0
C44   1    0.380897    0.352723    0.283254    11.00000    0.03680    0.05721 =
         0.03233    0.00544    0.01419    0.00029
AFIX  43
H44   2    0.371004    0.283284    0.260089    11.00000   -1.20000
AFIX   0
C35   1    0.227373   -0.054001    0.287192    11.00000    0.03759    0.05433 =
         0.03274    0.00337    0.01037   -0.00275
AFIX  43
H35   2    0.201958   -0.091212    0.281086    11.00000   -1.20000
AFIX   0
C50   1    0.385083    0.568060    0.430509    11.00000    0.04117    0.04464 =
         0.03647   -0.00197    0.00938    0.00278
C5    1    0.365957    0.100537    0.575573    11.00000    0.04923    0.04711 =
         0.03262    0.00313    0.01827    0.00135
C30   1    0.330380   -0.208066    0.326982    11.00000    0.04300    0.04955 =
         0.03408   -0.00045    0.01541    0.00661
C47   1    0.411457    0.551600    0.353056    11.00000    0.03311    0.05096 =
         0.04483    0.00694    0.01112    0.00170
C34   1    0.247525   -0.083345    0.255636    11.00000    0.04905    0.04857 =
         0.02772    0.00014    0.01137   -0.00531
AFIX  43
H34   2    0.235782   -0.143253    0.229814    11.00000   -1.20000
AFIX   0
C45   1    0.407453    0.449270    0.277768    11.00000    0.03177    0.06526 =
         0.03827    0.01156    0.01320    0.00179
C39   1    0.233645    0.005133    0.370004    11.00000    0.03849    0.05458 =
         0.03678   -0.00081    0.01943   -0.00237
AFIX  23
H39A  2    0.205192    0.019493    0.362349    11.00000   -1.20000
H39B  2    0.247692    0.074417    0.393843    11.00000   -1.20000
AFIX   0
C15   1    0.426773    0.178211    0.481075    11.00000    0.03768    0.04832 =
         0.03554    0.00498    0.01410    0.00173
C28   1    0.274622   -0.295592    0.344966    11.00000    0.05233    0.04748 =
         0.03734    0.00411    0.01410   -0.00312
AFIX  43
H28   2    0.253590   -0.359489    0.337698    11.00000   -1.20000
AFIX   0
C32   1    0.312993   -0.098580    0.245418    11.00000    0.05688    0.04943 =
         0.03305   -0.00542    0.02337   -0.00264
AFIX  23
H32A  2    0.325346   -0.030417    0.230721    11.00000   -1.20000
H32B  2    0.299718   -0.168658    0.221479    11.00000   -1.20000
AFIX   0
C6    1    0.397280    0.191436    0.587259    11.00000    0.04766    0.05547 =
         0.03154   -0.00292    0.01389   -0.00200
AFIX  43
H6    2    0.405813    0.233718    0.617345    11.00000   -1.20000
AFIX   0
C14   1    0.417234    0.106683    0.438173    11.00000    0.03586    0.04813 =
         0.03667    0.00661    0.01422    0.00370
C40   1    0.244993   -0.143399    0.391038    11.00000    0.04337    0.05201 =
         0.03517    0.00435    0.01767   -0.00844
AFIX  23
H40A  2    0.252046   -0.139698    0.425567    11.00000   -1.20000
H40B  2    0.222138   -0.205360    0.378273    11.00000   -1.20000
AFIX   0
C7    1    0.416739    0.222827    0.556010    11.00000    0.04045    0.05467 =
         0.03685   -0.00041    0.01227   -0.00154
C52   1    0.339795    0.497059    0.469823    11.00000    0.04923    0.04709 =
         0.02989    0.00178    0.01323    0.01048
C51   1    0.369767    0.580459    0.466862    11.00000    0.05395    0.04708 =
         0.03671   -0.00538    0.01251    0.00441
AFIX  43
H51   2    0.380356    0.648619    0.490316    11.00000   -1.20000
AFIX   0
C46   1    0.422650    0.546614    0.312975    11.00000    0.03136    0.05979 =
         0.04919    0.01290    0.01460   -0.00324
AFIX  43
H46   2    0.441113    0.611767    0.310030    11.00000   -1.20000
AFIX   0
C10   1    0.460315    0.264000    0.495672    11.00000    0.04120    0.05689 =
         0.04483    0.00016    0.01594   -0.00315
C57   1    0.321676    0.522789    0.507939    11.00000    0.06669    0.04984 =
         0.02882   -0.00016    0.02001    0.01032
C29   1    0.300871   -0.301342    0.319621    11.00000    0.05717    0.04450 =
         0.03877   -0.00206    0.01747    0.00371
AFIX  43
H29   2    0.297744   -0.372044    0.296980    11.00000   -1.20000
AFIX   0
C49   1    0.414709    0.658361    0.426485    11.00000    0.04444    0.05052 =
         0.04931   -0.00684    0.00873   -0.00308
AFIX  43
H49   2    0.426066    0.724510    0.450425    11.00000   -1.20000
AFIX   0
C31   1    0.345497   -0.170132    0.287854    11.00000    0.05141    0.06281 =
         0.03730   -0.00869    0.02305    0.00425
AFIX  23
H31A  2    0.354683   -0.254485    0.276566    11.00000   -1.20000
H31B  2    0.368121   -0.107064    0.300383    11.00000   -1.20000
AFIX   0
C48   1    0.426980    0.651685    0.389197    11.00000    0.03918    0.04805 =
         0.05574    0.00029    0.01249   -0.00567
AFIX  43
H48   2    0.446246    0.714763    0.387121    11.00000   -1.20000
AFIX   0
C12   1    0.476020    0.195973    0.427068    11.00000    0.04032    0.06330 =
         0.05070    0.00575    0.02124    0.00089
C13   1    0.441967    0.116069    0.412103    11.00000    0.04002    0.05855 =
         0.03966    0.00355    0.01826    0.00070
AFIX  43
H13   2    0.435483    0.066782    0.383381    11.00000   -1.20000
AFIX   0
C2    1    0.346857    0.061862    0.611743    11.00000    0.07095    0.05734 =
         0.03835   -0.00044    0.03105   -0.00430
C11   1    0.484108    0.271182    0.467907    11.00000    0.04098    0.06556 =
         0.05515    0.00048    0.02030   -0.00759
AFIX  43
H11   2    0.506429    0.329602    0.477568    11.00000   -1.20000
AFIX   0
C9    1    0.470108    0.335754    0.539468    11.00000    0.04605    0.06822 =
         0.05426   -0.00529    0.01693   -0.01163
AFIX  43
H9    2    0.491318    0.399099    0.548293    11.00000   -1.20000
AFIX   0
C8    1    0.449698    0.314924    0.568473    11.00000    0.04889    0.06629 =
         0.04471   -0.01034    0.01548   -0.01108
AFIX  43
H8    2    0.457291    0.362104    0.597679    11.00000   -1.20000
AFIX   0
C21   1    0.504986    0.193889    0.400370    11.00000    0.04594    0.07480 =
         0.05824    0.00212    0.02998   -0.00146
C61   1    0.417712    0.446211    0.232973    11.00000    0.04858    0.09562 =
         0.04167    0.01321    0.02406   -0.00806
C59   1    0.294128    0.645519    0.492656    11.00000    0.07072    0.05463 =
         0.04910    0.00852    0.03480    0.01391
AFIX 137
H59A  2    0.308868    0.726546    0.489028    11.00000   -1.50000
H59B  2    0.282306    0.664300    0.516475    11.00000   -1.50000
H59C  2    0.273473    0.624732    0.462627    11.00000   -1.50000
AFIX   0
C58   1    0.298693    0.397496    0.514495    11.00000    0.10786    0.05559 =
         0.05114    0.00428    0.05173    0.00656
AFIX 137
H58A  2    0.276061    0.382245    0.485797    11.00000   -1.50000
H58B  2    0.289646    0.413898    0.540861    11.00000   -1.50000
H58C  2    0.315636    0.316013    0.521029    11.00000   -1.50000
AFIX   0
C60   1    0.353718    0.554681    0.555223    11.00000    0.08962    0.10034 =
         0.03269   -0.00851    0.01655    0.01971
AFIX 137
H60A  2    0.372742    0.479096    0.563741    11.00000   -1.50000
H60B  2    0.341870    0.564834    0.579457    11.00000   -1.50000
H60C  2    0.367016    0.640490    0.552684    11.00000   -1.50000
AFIX   0
C62   1    0.380342    0.453823    0.190725    11.00000    0.06757    0.15400 =
         0.04243    0.02766    0.01477   -0.02012
AFIX 137
H62A  2    0.386791    0.460345    0.162069    11.00000   -1.50000
H62B  2    0.365332    0.535267    0.193329    11.00000   -1.50000
H62C  2    0.364688    0.370789    0.189402    11.00000   -1.50000
AFIX   0
C63   1    0.438975    0.310943    0.231372    11.00000    0.08914    0.13480 =
         0.06462    0.00006    0.05126    0.01543
AFIX 137
H63A  2    0.422819    0.232958    0.234103    11.00000   -1.50000
H63B  2    0.464102    0.308664    0.257456    11.00000   -1.50000
H63C  2    0.443590    0.304777    0.201536    11.00000   -1.50000
AFIX   0
C64   1    0.443476    0.569657    0.230345    11.00000    0.09742    0.15350 =
         0.07082    0.00555    0.04853   -0.05276
AFIX 137
H64A  2    0.447729    0.568000    0.200236    11.00000   -1.50000
H64B  2    0.468753    0.563802    0.256083    11.00000   -1.50000
H64C  2    0.430328    0.655661    0.233043    11.00000   -1.50000
AFIX   0
PART 1
C1    1    0.350503    0.180834    0.645452    31.00000    0.13650    0.09430 =
         0.08284   -0.02934    0.08358   -0.03384
AFIX 137
H1A   2    0.332097    0.167444    0.662118    31.00000   -1.50000
H1B   2    0.344476    0.267470    0.627812    31.00000   -1.50000
H1C   2    0.377291    0.184380    0.668184    31.00000   -1.50000
AFIX   0
C22   1    0.539648    0.120066    0.427196    21.00000    0.07896    0.11596 =
         0.09042    0.03740    0.04966    0.05209
AFIX 137
H22A  2    0.552530    0.167652    0.457073    21.00000   -1.50000
H22B  2    0.557550    0.115612    0.409523    21.00000   -1.50000
H22C  2    0.532565    0.026458    0.433334    21.00000   -1.50000
AFIX   0
C24   1    0.514992    0.343414    0.390301    21.00000    0.09789    0.08722 =
         0.13521    0.02666    0.08900    0.00635
AFIX 137
H24A  2    0.490702    0.394886    0.375154    21.00000   -1.50000
H24B  2    0.530347    0.341245    0.369493    21.00000   -1.50000
H24C  2    0.530242    0.388493    0.419903    21.00000   -1.50000
AFIX   0
C3    1    0.301941    0.048912    0.586357    31.00000    0.07593    0.15416 =
         0.07945    0.02579    0.05076   -0.00630
AFIX 137
H3A   2    0.296020   -0.038199    0.568989    31.00000   -1.50000
H3B   2    0.292555    0.125956    0.564448    31.00000   -1.50000
H3C   2    0.288884    0.050800    0.609603    31.00000   -1.50000
AFIX   0
C4    1    0.362770   -0.068904    0.634176    31.00000    0.13872    0.08427 =
         0.11144    0.06351    0.08537    0.03994
AFIX 137
H4A   2    0.391291   -0.061497    0.648822    31.00000   -1.50000
H4B   2    0.356255   -0.142223    0.610519    31.00000   -1.50000
H4C   2    0.351434   -0.090682    0.658230    31.00000   -1.50000
AFIX   0
C23   1    0.486540    0.126690    0.351037    21.00000    0.08806    0.17940 =
         0.08034   -0.03201    0.05912   -0.04235
AFIX 137
H23A  2    0.481155    0.029211    0.354627    21.00000   -1.50000
H23B  2    0.504811    0.134521    0.333941    21.00000   -1.50000
H23C  2    0.462036    0.174015    0.333473    21.00000   -1.50000
AFIX   0
PART 2
C22A  1    0.511801    0.038855    0.390485   -21.00000    0.08386    0.10431 =
         0.12725   -0.01068    0.07310    0.01187
AFIX 137
H22D  2    0.517874   -0.014361    0.419571   -21.00000   -1.50000
H22E  2    0.533711    0.032328    0.378931   -21.00000   -1.50000
H22F  2    0.488068    0.001887    0.366787   -21.00000   -1.50000
AFIX   0
C24A  1    0.547230    0.241245    0.432974   -21.00000    0.05379    0.13966 =
         0.09794   -0.01158    0.04679   -0.01560
AFIX 137
H24D  2    0.546534    0.338700    0.441086   -21.00000   -1.50000
H24E  2    0.565675    0.228607    0.416319   -21.00000   -1.50000
H24F  2    0.555676    0.185792    0.461734   -21.00000   -1.50000
AFIX   0
C23A  1    0.490069    0.271710    0.360508   -21.00000    0.07052    0.14773 =
         0.08743    0.05081    0.05750    0.03420
AFIX 137
H23D  2    0.463206    0.242188    0.342940   -21.00000   -1.50000
H23E  2    0.506273    0.259623    0.340955   -21.00000   -1.50000
H23F  2    0.490047    0.369037    0.369089   -21.00000   -1.50000
AFIX   0
C4A   1    0.380284    0.033712    0.660378   -31.00000    0.09858    0.14702 =
         0.05919    0.04299    0.03332   -0.01208
AFIX 137
H4AA  2    0.368645    0.001106    0.683083   -31.00000   -1.50000
H4AB  2    0.394817    0.119084    0.671931   -31.00000   -1.50000
H4AC  2    0.398169   -0.036550    0.656350   -31.00000   -1.50000
AFIX   0
C3A   1    0.318770   -0.055055    0.596775   -31.00000    0.13703    0.09603 =
         0.07736   -0.01795    0.07527   -0.05659
AFIX 137
H3AA  2    0.333300   -0.141983    0.601220   -31.00000   -1.50000
H3AB  2    0.302704   -0.044306    0.563549   -31.00000   -1.50000
H3AC  2    0.301822   -0.055829    0.615704   -31.00000   -1.50000
AFIX   0
C1A   1    0.325049    0.180972    0.621847   -31.00000    0.11361    0.09467 =
         0.08297    0.01756    0.07366    0.02373
AFIX 137
H1AA  2    0.303124    0.205335    0.593369   -31.00000   -1.50000
H1AB  2    0.342714    0.260065    0.632049   -31.00000   -1.50000
H1AC  2    0.315005    0.155638    0.646748   -31.00000   -1.50000
AFIX   0
HKLF 4


REM  cu_230723lu_lgpz219261_0m_a.res in C2/c
REM wR2 = 0.2310, GooF = S = 1.075, Restrained GooF = 1.101 for all data
REM R1 = 0.0711 for 6624 Fo > 4sig(Fo) and 0.1057 for all 10415 data
REM 688 parameters refined using 144 restraints

END

WGHT      0.1244      5.4684

REM Highest difference peak  0.345,  deepest hole -0.371,  1-sigma level  0.077
Q1    1   0.3710  0.4869  0.3724  11.00000  0.05    0.34
Q2    1   0.3283  0.4199  0.4090  11.00000  0.05    0.34
Q3    1   0.3262  0.2996  0.3403  11.00000  0.05    0.33
Q4    1   0.3720  0.1180  0.6621  11.00000  0.05    0.32
Q5    1   0.2788 -0.0018  0.2372  11.00000  0.05    0.32
Q6    1   0.3479 -0.0903  0.6098  11.00000  0.05    0.31
Q7    1   0.3994  0.5826  0.2014  11.00000  0.05    0.31
Q8    1   0.3678  0.3897  0.3000  11.00000  0.05    0.31
Q9    1   0.3817  0.5443  0.4512  11.00000  0.05    0.30
;
_shelx_res_checksum              87163
_shelx_hkl_file                  
;
   4   0   0 2833.42  144.19
   6   0   0  905.71   47.00
   8   0   0   18.00    3.50
   8   0   0   21.30    2.70
  -8   0   0   21.40    2.30
   8   0   0   17.40    2.50
 -10   0   0   53.49    3.90
  10   0   0   63.19    4.40
  10   0   0   47.20    5.30
  10   0   0   50.59    4.60
  12   0   0   62.49    6.60
  12   0   0   59.09    4.90
  12   0   0   74.69    6.30
 -12   0   0   62.19    4.60
 -14   0   0  278.37   17.00
  14   0   0  290.87   17.30
  14   0   0  302.47   16.90
  14   0   0  308.47   18.50
 -16   0   0  142.79    9.10
  16   0   0  149.09   12.30
  16   0   0  136.39    9.50
  18   0   0    1.60    2.80
  18   0   0   11.70    7.10
 -18   0   0    2.30    2.40
  18   0   0    0.00    3.30
 -20   0   0  572.04   30.90
  20   0   0  549.74   32.40
  20   0   0  561.74   35.40
  20   0   0  551.04   31.10
  22   0   0   -4.00    3.30
  22   0   0    1.50    1.80
  22   0   0    1.10    3.10
 -22   0   0    3.00    2.70
  22   0   0   -9.20   10.50
 -22   0   0    3.80    2.10
  24   0   0  550.74   29.40
  24   0   0  546.25   39.10
 -24   0   0  570.54   30.90
  24   0   0  495.85   32.60
 -24   0   0  525.95   29.40
  24   0   0  522.15   31.00
  26   0   0   38.90    4.70
  26   0   0   17.10   18.30
  26   0   0   49.00    7.00
  26   0   0   46.40   10.60
 -26   0   0   36.50    5.00
  26   0   0   43.80    5.50
 -26   0   0   36.50    6.30
  28   0   0   68.09    6.80
  28   0   0   61.29    8.50
 -28   0   0   68.69    7.20
  28   0   0   58.39    6.90
 -28   0   0   90.19    9.90
  28   0   0   68.99   23.00
 -30   0   0   59.99    6.90
 -30   0   0   59.59    8.60
  30   0   0   63.19    8.90
  30   0   0   11.30   30.60
  30   0   0   46.70    6.40
  30   0   0   51.09    6.00
 -32   0   0   -0.10    3.80
 -32   0   0    2.80    4.00
  32   0   0    3.90    3.00
  32   0   0    7.90    6.30
  32   0   0    1.90    3.40
 -34   0   0    2.70    3.70
  34   0   0    7.20    3.70
 -36   0   0   -1.60    3.70
  36   0   0    0.00    2.50
  38   0   0    0.60    2.50
 -38   0   0   -1.90    2.90
 -40   0   0    4.50    2.70
  40   0   0    9.70    2.60
   1  -1   0   14.80    1.70
   1  -1   0   16.70    1.20
  -1  -1   0   15.30    1.60
   1   1   0   15.90    1.80
  -1   1   0   15.80    1.70
  -1   1   0   16.60    2.80
   1   1   0   15.80    3.00
   3  -1   0   45.00    4.30
  -3  -1   0   52.29    3.50
   3  -1   0   49.70    2.80
   3  -1   0   53.69    3.60
   3   1   0   44.70    4.80
  -3   1   0   51.49    3.40
   3   1   0   48.00    3.40
   5  -1   0 1515.95   78.39
   5  -1   0 1499.65   78.59
   5   1   0 1553.44   78.89
   7  -1   0 1147.69   59.99
   7  -1   0 1149.58   60.39
  -7  -1   0 1168.88   59.79
   7  -1   0 1143.89   59.99
   7   1   0 1214.08   61.29
   7   1   0 1169.08   60.59
  -7   1   0 1180.98   59.99
   7   1   0 1143.79   59.59
  -9  -1   0  215.48   11.70
   9  -1   0  208.78   12.00
   9  -1   0  219.48   12.60
   9  -1   0  207.88   12.20
  -9   1   0  215.88   12.10
   9   1   0  204.98   11.60
   9   1   0  212.78   14.30
  11  -1   0   23.50    3.20
 -11  -1   0   26.10    2.60
  11  -1   0   34.10    4.10
  11  -1   0   18.00    3.50
  11   1   0   16.50    5.60
  11   1   0   26.10    4.00
  11   1   0   26.60    2.60
 -11   1   0   21.80    3.20
  13  -1   0   18.00    2.60
 -13  -1   0   16.60    2.30
  13  -1   0   17.90    3.30
 -13   1   0   18.60    3.10
  13   1   0   20.10    2.70
  13   1   0   23.40    4.20
  15  -1   0  348.57   20.40
  15  -1   0  334.97   19.40
 -15  -1   0  349.47   18.60
  15  -1   0  340.87   19.70
  15   1   0  321.77   20.60
  15   1   0  357.76   22.70
  15   1   0  340.37   18.80
 -15   1   0  332.27   19.40
  17  -1   0   90.99    7.70
  17  -1   0   67.89    8.20
  17  -1   0  111.79    8.90
 -17  -1   0   84.79    6.10
  17   1   0   74.39    8.20
 -17   1   0   84.99    7.10
  17   1   0   90.89   11.70
  17   1   0   83.69    6.70
 -19  -1   0  129.49    8.60
  19  -1   0  119.29   12.60
  19  -1   0  134.19   10.20
  19   1   0  139.29   16.20
 -19   1   0  133.49    9.70
  19   1   0  126.69    9.10
  21  -1   0    2.10    3.20
  21  -1   0    1.50    2.70
  21  -1   0   -1.30    1.90
 -21  -1   0    2.70    2.40
  21  -1   0   -3.00    8.20
  21   1   0    0.00    2.60
  21   1   0    0.90   11.10
 -21   1   0    1.70    3.10
  21   1   0   -1.70    2.90
  23  -1   0   14.20   11.20
  23  -1   0    7.90    3.00
  23  -1   0    7.70    4.10
  23  -1   0    7.40    5.80
  23  -1   0    8.80    3.10
 -23  -1   0    7.70    3.00
 -23   1   0    6.20    3.50
  23   1   0   12.60    4.40
 -23   1   0    8.10    3.80
  23   1   0   11.10    5.20
  23   1   0    6.40    3.90
  23   1   0    0.80   12.50
  25  -1   0  319.67   18.20
  25  -1   0  316.77   21.90
  25  -1   0  306.17   18.90
 -25  -1   0  325.07   19.20
  25  -1   0  323.87   21.10
 -25  -1   0  308.77   19.50
  25  -1   0  333.37   31.10
 -25   1   0  302.97   18.10
  25   1   0  322.57   20.00
  25   1   0  306.07   18.80
  25   1   0  308.37   23.40
  25   1   0  321.07   36.00
 -25   1   0  327.87   20.70
  27  -1   0   48.30    7.80
 -27  -1   0   49.10    6.40
  27  -1   0   51.59    5.50
  27  -1   0   49.00    8.30
  27  -1   0   13.30   22.70
 -27  -1   0   45.50    6.50
  27  -1   0   39.80    5.40
  27   1   0   44.80    5.60
  27   1   0   -2.50   26.90
  27   1   0   27.90    7.50
  27   1   0   48.80    7.00
 -27   1   0   42.00    4.80
 -27   1   0   42.30    6.80
  29  -1   0    6.60    3.10
  29  -1   0   15.60   23.20
  29  -1   0    8.60    8.60
 -29  -1   0    3.60    4.30
 -29  -1   0    9.20    4.80
  29  -1   0    1.80    3.70
  29   1   0    3.40    3.30
 -29   1   0    6.90    6.30
  29   1   0   -5.20   28.10
 -29   1   0    2.20    3.30
  29   1   0    1.30    6.00
  29   1   0    5.80    3.60
  31  -1   0    6.80    3.20
 -31  -1   0    1.10    3.50
  31  -1   0    0.90    5.50
  31  -1   0    9.40    3.90
 -31  -1   0    1.50    4.10
  31  -1   0 -112.29   51.29
  31   1   0    6.70    3.70
  31   1   0   11.00    3.80
 -31   1   0   10.50    5.40
 -31   1   0    6.00    3.90
  31   1   0    3.20    4.90
 -33  -1   0    0.00    4.80
  33  -1   0   -3.70    7.90
 -33  -1   0    0.70    4.00
  33  -1   0   -1.10    2.60
  33   1   0   -3.00    2.40
  33   1   0   -0.90    3.10
 -33   1   0    1.20    3.70
 -33   1   0    3.40    6.30
  33   1   0    0.70    7.60
 -35  -1   0   -2.30    3.40
  35  -1   0    5.40    3.10
 -35   1   0    7.70    4.00
  35   1   0    2.50    2.80
 -37  -1   0    4.00    3.70
  37  -1   0    2.30    2.50
 -37   1   0    2.40    3.60
  37   1   0    3.30    2.90
 -39  -1   0    0.40    2.80
  39  -1   0    2.80    2.30
 -39   1   0    2.10    3.10
  39   1   0    0.50    2.30
  41  -1   0    0.90    2.20
 -41  -1   0    0.30    2.10
  41   1   0    3.20    2.40
 -41   1   0   -1.10    2.20
   0  -2   0 1449.06   75.69
   0   2   0 1499.55   77.09
   0   2   0 1392.46   76.39
   0   2   0 1537.95   75.69
  -2  -2   0 1351.36   69.19
   2  -2   0 1381.16   69.29
   2   2   0 1207.18   69.79
   2   2   0 1316.07   70.59
  -2   2   0 1355.56   69.19
  -2   2   0 1462.05   70.79
   2   2   0 1315.27   69.09
   4  -2   0 2933.11  155.68
   4  -2   0 2971.80  156.18
   4   2   0 3224.98  157.08
   6  -2   0  199.08   13.00
  -6  -2   0  207.58   11.80
   6  -2   0  204.68   13.20
   6  -2   0  207.68   10.90
   6  -2   0  209.98   12.20
  -6   2   0  198.78   12.00
   6   2   0  200.38   14.20
   6   2   0  194.38   11.60
   8  -2   0 1952.60  102.39
   8  -2   0 2083.89  103.09
   8  -2   0 2013.50  102.39
   8   2   0 1950.40  104.19
   8   2   0 1899.61  103.29
  -8   2   0 2028.90  102.29
  10  -2   0  190.68   12.20
  10  -2   0  212.38   13.70
  10  -2   0  219.18   13.00
 -10  -2   0  198.88   11.90
  10  -2   0  206.48   11.40
  10   2   0  218.68   15.80
  10   2   0  217.68   13.90
  10   2   0  209.78   11.70
 -10   2   0  218.68   12.70
  12  -2   0  212.48   12.10
  12  -2   0  236.08   14.30
  12  -2   0  209.18   13.50
 -12  -2   0  213.78   12.50
  12   2   0  220.48   17.70
 -12   2   0  177.68   13.40
  12   2   0  213.78   12.20
  12   2   0  269.17   17.00
  14  -2   0   24.60    4.80
  14  -2   0   17.40    4.80
 -14  -2   0   15.40    2.60
  14  -2   0   13.40    4.00
  14  -2   0   14.90    2.50
  14   2   0   23.00    7.90
  14   2   0    7.70    3.70
  14   2   0   15.70    2.50
 -14   2   0   16.60    3.70
 -16  -2   0  427.86   22.70
  16  -2   0  418.86   24.40
  16  -2   0  392.76   23.30
  16  -2   0  420.16   24.40
  16  -2   0  407.36   22.50
  16   2   0  432.46   22.70
  16   2   0  443.86   27.20
 -16   2   0  421.16   24.10
  16   2   0  360.16   28.80
  18  -2   0   93.59   10.30
  18  -2   0  115.49    9.50
 -18  -2   0  101.89    7.00
  18  -2   0   98.59    7.10
  18  -2   0   93.99    7.80
  18   2   0   96.69   14.30
  18   2   0  105.89    7.40
  18   2   0  102.89   10.60
 -18   2   0  101.99    8.80
  20  -2   0   61.59    6.40
 -20  -2   0   57.39    5.20
  20  -2   0   54.39    5.40
  20  -2   0   56.19    9.40
  20  -2   0   72.19    7.90
  20   2   0   60.79   10.00
  20   2   0   39.60   14.70
  20   2   0   72.09    6.40
 -20   2   0   53.19    6.70
  22  -2   0    6.60    2.60
 -22  -2   0   16.60    4.10
  22  -2   0   10.10    3.20
 -22  -2   0   12.30    4.20
  22  -2   0   24.40    6.00
  22  -2   0   10.20    9.30
 -22   2   0   11.60    5.50
  22   2   0    9.00    5.20
  22   2   0   12.30    5.60
  22   2   0   11.30    4.80
  22   2   0   12.60    2.30
 -22   2   0   10.60    2.70
  22   2   0   14.40   15.30
  24  -2   0  -13.90   12.00
  24  -2   0    1.70    2.70
 -24  -2   0    4.40    2.80
  24  -2   0    0.20    3.70
  24  -2   0    3.80    2.00
 -24  -2   0    5.30    4.20
  24  -2   0    2.20    4.80
  24   2   0    6.10   20.00
  24   2   0    5.40    3.50
 -24   2   0    2.60    2.20
 -24   2   0    5.80    4.30
  24   2   0   -0.30    7.70
  24   2   0    3.50    3.00
  26  -2   0   10.10    3.40
  26  -2   0    5.00    2.20
 -26  -2   0    4.90    3.40
  26  -2   0   12.40    5.70
  26  -2   0    4.00   14.20
 -26  -2   0    5.20    4.60
  26   2   0    8.30    4.00
  26   2   0   17.00   25.00
 -26   2   0    0.30    3.80
  26   2   0    7.40    3.50
 -26   2   0    5.40    2.60
  28  -2   0   11.80    3.20
  28  -2   0   13.00    3.80
  28  -2   0   14.90    6.90
 -28  -2   0   14.20    5.10
  28  -2   0   27.10   21.80
 -28  -2   0    5.60    4.30
 -28   2   0    2.70    5.10
  28   2   0   15.00    5.10
  28   2   0   55.59   31.50
 -28   2   0   15.90    3.70
  28   2   0   11.90    3.90
  30  -2   0   26.90    4.10
  30  -2   0   10.20    6.40
  30  -2   0   10.10   31.20
 -30  -2   0   18.30    5.20
 -30  -2   0   21.70    4.80
  30   2   0   29.10    5.40
 -30   2   0   32.90    6.30
  30   2   0  -52.29   44.90
  30   2   0   20.10    5.50
 -30   2   0   27.60    4.80
  30   2   0   16.10    4.00
  32  -2   0   30.80    7.90
 -32  -2   0    5.70    4.30
 -32   2   0   16.10    6.00
  32   2   0   16.40    6.10
  32   2   0   15.70    5.90
  34  -2   0   38.20    4.90
 -34  -2   0   32.70    5.70
 -34   2   0   39.60    5.60
  34   2   0   35.90    5.50
 -36  -2   0    0.20    3.50
  36  -2   0    0.00    2.30
 -36   2   0   -2.20    3.10
  36   2   0   -1.60    2.50
  38  -2   0   -0.10    2.10
 -38  -2   0   -0.90    3.00
 -38   2   0    1.70    2.90
  38   2   0    0.00    2.30
 -40  -2   0    1.30    2.40
  40  -2   0    1.00    2.00
 -40   2   0    0.80    2.50
  40   2   0    0.40    2.00
  42  -2   0   -0.60    1.50
 -42  -2   0    0.80    1.90
 -42   2   0    0.80    2.20
  42   2   0    0.20    1.70
   1  -3   0   75.19    6.30
  -1  -3   0   64.69    5.90
   1   3   0   65.69    8.40
  -1   3   0   75.09    6.20
  -1   3   0   73.19    7.00
  -1   3   0   58.09    8.20
   1   3   0   76.89    6.30
   3  -3   0  127.29    8.80
   3  -3   0  106.69   10.40
  -3  -3   0  124.19    8.50
   3   3   0  121.29   12.10
   3   3   0  128.09    9.80
  -3   3   0  142.59    8.90
   3   3   0  136.19    8.70
   5  -3   0   20.20    3.70
   5  -3   0   27.80    4.20
   5  -3   0   24.30    2.20
   5  -3   0   23.00    5.80
  -5  -3   0   22.00    3.40
   5   3   0   27.70    3.60
   5   3   0   28.70    5.70
  -5   3   0   19.10    3.60
   5   3   0   30.60    7.60
   7  -3   0    9.50    3.00
  -7  -3   0   12.20    2.80
   7  -3   0    8.30    2.60
   7  -3   0   12.60    4.90
   7  -3   0   11.90    1.50
   7   3   0   14.70    3.90
  -7   3   0   10.00    3.20
   7   3   0    8.90    2.50
   7   3   0   12.10    6.60
   9  -3   0   11.00    3.50
   9  -3   0   14.80    3.80
  -9  -3   0    9.60    2.70
   9  -3   0   17.90    5.80
   9  -3   0    8.20    1.70
   9   3   0   12.50    2.80
   9   3   0    1.10    8.60
   9   3   0    9.80    4.40
  -9   3   0   12.80    3.80
  11  -3   0  824.52   44.30
  11  -3   0  782.62   44.80
 -11  -3   0  800.12   43.20
  11  -3   0  801.62   42.30
  11   3   0  797.82   43.00
  11   3   0  812.02   48.20
  11   3   0  944.61   47.60
 -11   3   0  817.22   44.20
  13  -3   0  525.35   29.20
  13  -3   0  519.85   30.00
 -13  -3   0  538.25   28.50
  13  -3   0  509.55   30.30
  13  -3   0  516.95   27.70
 -13   3   0  531.25   29.90
  13   3   0  522.65   34.30
  13   3   0  540.75   28.30
 -15  -3   0  553.34   29.10
  15  -3   0  555.74   31.10
  15  -3   0  571.34   31.30
  15  -3   0  534.35   28.60
  15   3   0  507.15   36.70
  15   3   0  540.35   28.90
  15   3   0  477.95   32.30
 -15   3   0  539.25   30.80
  17  -3   0   27.40    5.10
 -17  -3   0   23.60    3.50
  17  -3   0   20.30    6.60
  17  -3   0   21.70    5.20
  17  -3   0   19.70    3.00
  17   3   0   21.70    3.30
 -17   3   0   14.00    4.50
  17   3   0   28.20    8.30
  17   3   0   15.80   13.60
  19  -3   0   16.90    4.80
 -19  -3   0    4.40    6.00
  19  -3   0    8.00    2.60
  19  -3   0    7.10    2.40
  19  -3   0    7.90    4.80
  19  -3   0   15.60    7.40
 -19  -3   0    9.70    2.60
  19   3   0    6.70    2.60
  19   3   0    8.00    4.30
  19   3   0   15.70   22.80
  19   3   0    8.10    5.10
  19   3   0    5.10    2.10
 -19   3   0    1.20    3.80
 -21  -3   0   18.50    3.40
  21  -3   0    9.70    8.20
 -21  -3   0   13.20    4.50
  21  -3   0   19.70    2.40
  21  -3   0   16.60    3.30
  21  -3   0   16.60    5.60
  21  -3   0   28.50    5.60
  21   3   0   25.50    4.20
 -21   3   0   18.90    5.40
  21   3   0   37.20   10.70
  21   3   0    5.00   18.70
  21   3   0   19.00    4.40
 -21   3   0   15.60    2.80
  23  -3   0   -4.90   11.10
  23  -3   0   12.90    5.50
 -23  -3   0    0.60    2.30
  23  -3   0    7.80    2.80
  23  -3   0    7.70    4.10
 -23  -3   0    3.50    4.20
  23  -3   0    3.60    2.00
 -23   3   0    4.30    4.80
  23   3   0    1.10    5.20
 -23   3   0    8.70    2.70
  23   3   0   22.60   22.00
  23   3   0    5.00    3.30
  23   3   0    8.80    3.80
  25  -3   0   -5.40    4.00
  25  -3   0  -13.10   15.70
  25  -3   0   -1.80    1.70
 -25  -3   0    0.00    2.60
 -25  -3   0    1.10    4.40
  25  -3   0    2.50    5.40
  25   3   0   10.30   11.80
  25   3   0   -2.10    3.10
  25   3   0  -39.10   28.30
 -25   3   0   -2.10    3.90
  25   3   0    0.00    3.50
 -25   3   0    1.30    2.40
  27  -3   0   -3.80    7.00
  27  -3   0   19.70   19.50
  27  -3   0   -0.70    1.90
 -27  -3   0    3.80    4.40
 -27   3   0    1.70    2.40
  27   3   0    1.30    3.40
 -27   3   0    8.70    8.00
  27   3   0  -20.80   32.70
 -29  -3   0    5.30    4.50
  29  -3   0    9.40    6.50
  29  -3   0    9.80   41.10
  29  -3   0    0.60    2.20
 -29  -3   0    2.10    3.40
  29   3   0    5.90    4.20
  29   3   0    5.70    4.00
 -29   3   0    4.10    2.90
  29   3   0 -120.79   60.29
 -29   3   0    1.60    5.40
 -31  -3   0   -2.30    4.10
  31  -3   0   -8.40    6.20
 -31  -3   0    1.40    3.20
  31  -3   0   -3.30    3.40
 -31   3   0    3.80    6.00
  31   3   0    1.10    4.50
  31   3   0    5.40    5.60
  33  -3   0   -0.60    2.40
 -33  -3   0    1.60    3.90
 -33   3   0    3.90    3.40
  33   3   0    1.00    3.20
  35  -3   0    5.00    2.60
 -35  -3   0    1.50    3.60
  35   3   0    6.50    3.10
 -35   3   0    1.40    3.50
  37  -3   0    1.30    2.20
 -37  -3   0    0.20    2.90
  37   3   0    3.20    2.90
 -37   3   0    2.40    3.30
  39  -3   0    5.10    2.10
 -39  -3   0    0.50    2.30
  39   3   0    9.70    2.80
 -39   3   0    0.60    2.50
 -41  -3   0    5.70    2.10
  41  -3   0    0.80    1.50
 -41   3   0    0.70    2.00
  41   3   0    0.80    1.70
   0  -4   0  258.47   15.90
   0   4   0  236.68   20.60
   0   4   0  247.88   18.30
   0   4   0  239.68   16.70
   2  -4   0    0.00    4.90
   2   4   0   -3.00    8.20
  -2   4   0   -1.30    5.20
   2   4   0   -0.80    3.00
   4  -4   0   12.10    3.90
   4  -4   0   17.10    4.20
   4  -4   0    6.80    6.40
  -4  -4   0   12.60    3.60
  -4   4   0    9.80    3.60
   4   4   0   14.50    8.10
   4   4   0   19.10    4.00
   4   4   0   13.00    3.80
   6  -4   0    7.50    6.60
   6  -4   0    5.10    3.70
   6  -4   0    1.80    2.80
  -6  -4   0    0.80    2.80
  -6   4   0    4.20    3.40
   6   4   0    4.80    8.10
   6   4   0   -3.00    2.80
   6   4   0    4.80    4.00
   8  -4   0  148.69   15.10
  -8  -4   0  154.18   10.50
   8  -4   0  156.08   11.70
   8  -4   0  156.78   11.50
  -8   4   0  138.89   11.10
   8   4   0  144.19   16.50
   8   4   0  149.88   10.20
  10  -4   0    3.20    6.40
 -10  -4   0    6.30    2.90
  10  -4   0    4.20    4.10
  10  -4   0    1.30    4.20
  10   4   0   11.30    3.20
  10   4   0   -0.60    9.90
 -10   4   0    5.30    3.90
  10   4   0    4.40    4.00
  12  -4   0    4.30    6.50
 -12  -4   0    6.70    2.90
  12  -4   0    3.70    2.90
  12  -4   0    7.10    1.90
  12  -4   0   11.70    4.40
  12   4   0   -3.50   10.20
 -12   4   0    8.00    4.10
  12   4   0    6.00    2.60
  12   4   0    4.40    3.80
  14  -4   0    4.90    4.30
  14  -4   0   10.30    3.40
  14  -4   0    1.10    6.40
  14  -4   0    5.40    1.70
 -14  -4   0    5.10    2.70
  14   4   0   -1.20   13.70
  14   4   0    5.50    4.90
  14   4   0    9.60    2.80
 -14   4   0    9.00    4.50
  16  -4   0  103.09    8.50
  16  -4   0  118.29   11.40
 -16  -4   0   95.09    7.50
  16  -4   0   93.69    6.30
  16  -4   0   77.19   16.00
  16   4   0   93.19   19.30
 -16   4   0  102.19   10.30
  16   4   0  101.59    7.40
  16   4   0  110.09   13.10
 -18  -4   0   13.40    4.10
  18  -4   0   27.10    6.40
 -18  -4   0   19.60    3.80
  18  -4   0   16.80    2.50
  18  -4   0   20.10    4.00
  18  -4   0   20.20    8.70
  18   4   0   14.60    3.90
  18   4   0   29.40    6.50
  18   4   0   31.90   19.00
 -18   4   0   15.40    3.00
 -18   4   0   23.90    9.60
  18   4   0   26.40    7.50
  20  -4   0   12.40    2.40
  20  -4   0   14.20    5.80
 -20  -4   0   10.30    4.40
 -20  -4   0   11.70    2.90
  20  -4   0    5.40    8.50
  20  -4   0   15.70    6.00
 -20   4   0    3.40    4.90
  20   4   0    4.50   22.00
  20   4   0   11.80    4.10
 -20   4   0   13.90    3.00
  20   4   0   10.60    3.00
  20   4   0   10.30    6.00
  22  -4   0    7.60    3.90
  22  -4   0    9.20   11.40
  22  -4   0    8.30    2.00
 -22  -4   0    4.90    4.40
  22  -4   0    8.30    6.10
 -22  -4   0   10.30    3.10
 -22   4   0    2.80    4.80
  22   4   0  -22.80   26.80
  22   4   0    5.90    3.90
  22   4   0    7.90   10.20
  22   4   0   10.20    3.50
 -22   4   0    4.80    2.50
  24  -4   0    1.60    6.10
  24  -4   0    0.70    3.90
  24  -4   0   -0.70    1.80
 -24  -4   0    0.70    2.50
  24  -4   0    3.40   14.20
 -24  -4   0   -0.30    4.10
  24   4   0    2.10    3.80
 -24   4   0    0.80    2.40
  24   4   0  -13.80   30.70
 -24   4   0   -1.10    4.90
  24   4   0   -1.10    3.30
  26  -4   0   24.70    7.40
 -26  -4   0   19.00    4.00
  26  -4   0   28.00   19.00
  26  -4   0   18.80    3.00
 -26  -4   0   15.30    5.10
  26   4   0   28.80    5.60
  26   4   0  -69.89   38.20
  26   4   0   22.20    5.20
 -26   4   0   17.00    3.30
 -26   4   0   16.20    6.50
 -28  -4   0   -1.80    2.50
  28  -4   0  -34.70   32.40
  28  -4   0    5.30    6.20
 -28  -4   0    0.30    4.10
  28  -4   0    0.90    2.30
  28   4   0    1.80    3.80
 -28   4   0   -0.50    4.60
  28   4   0    1.70    3.50
 -28   4   0    0.70    2.80
  30  -4   0    2.30    2.20
 -30  -4   0    5.50    5.60
  30  -4   0    8.10    8.50
 -30  -4   0    3.80    3.70
  30   4   0    1.40    3.30
 -30   4   0    1.50    3.00
  30   4   0    5.20    5.30
 -30   4   0    0.80    6.40
 -32  -4   0   21.30    5.30
  32  -4   0   18.80    3.50
  32   4   0   20.60    4.50
 -32   4   0   28.40    4.20
  34  -4   0    3.40    2.40
 -34  -4   0   -1.10    3.50
 -34   4   0    1.50    3.00
  34   4   0    3.70    2.90
  36  -4   0    1.30    1.90
 -36  -4   0    1.50    3.10
  36   4   0   -0.80    2.40
 -36   4   0   -1.00    2.70
 -38  -4   0   17.60    3.40
  38  -4   0    6.30    2.10
 -38   4   0    5.60    2.70
  38   4   0    9.80    2.90
 -40  -4   0   -0.70    1.70
  40  -4   0   -0.60    1.30
  40   4   0    2.30    1.80
 -40   4   0    0.70    1.90
   1  -5   0   19.20    4.50
  -1  -5   0   18.10    4.30
  -1   5   0   12.60    4.00
   1   5   0    2.90   10.00
   1   5   0   12.40    5.00
   1   5   0   11.50    3.90
   3  -5   0    6.20    5.50
   3  -5   0    6.00    3.90
   3  -5   0    8.40    8.80
  -3  -5   0    3.00    3.30
   3   5   0    3.80    4.30
  -3   5   0    9.80    3.60
   3   5   0   16.30   11.80
   3   5   0   12.40    3.90
  -5  -5   0   80.09    7.60
   5  -5   0   79.29    8.30
   5  -5   0   78.69    8.50
   5  -5   0   68.69   11.30
   5   5   0   84.99    7.70
  -5   5   0   85.39    8.20
   5   5   0   71.49   13.40
   5   5   0   60.69    8.40
   7  -5   0   84.59   10.20
  -7  -5   0   62.09    6.70
   7  -5   0   55.99    7.30
   7  -5   0   27.50   10.90
   7   5   0   54.29   14.50
   7   5   0   55.29    8.20
  -7   5   0   61.89    7.40
   7   5   0   56.39    6.00
   9  -5   0  142.69   12.00
  -9  -5   0  159.08   10.90
   9  -5   0  136.99   15.90
   9  -5   0  169.58   12.50
  -9   5   0  147.49   11.90
   9   5   0  152.88   14.00
   9   5   0  144.29   10.60
   9   5   0  138.79   18.70
  11  -5   0   43.50   11.10
  11  -5   0   67.99    9.40
  11  -5   0   34.00    6.30
 -11  -5   0   48.30    5.70
 -11   5   0   35.30    6.20
  11   5   0   62.79   11.20
  11   5   0   43.50    5.30
  11   5   0   10.60   15.70
  13  -5   0    8.10    2.50
 -13  -5   0    2.30    3.70
  13  -5   0    4.30    3.40
  13  -5   0    8.50    4.60
  13  -5   0   12.90    9.90
 -13  -5   0    8.70    3.20
  13   5   0    3.80    4.90
 -13   5   0   13.00    4.90
 -13   5   0    5.20    3.30
  13   5   0   14.90    3.50
  13   5   0    6.80    4.00
 -15  -5   0    0.20    4.20
  15  -5   0   -1.20    2.60
  15  -5   0    3.30    4.30
  15  -5   0    5.20   10.00
 -15   5   0   -7.20    3.50
  15   5   0   26.70   19.80
 -15   5   0    1.40    1.90
  15   5   0   -1.40    3.50
  15   5   0   -0.30    5.40
  15   5   0   -0.80    3.50
  17  -5   0   39.90    8.20
 -17  -5   0   40.90    6.20
  17  -5   0   39.20    4.10
  17  -5   0    4.30   10.50
 -17  -5   0   37.70    4.80
  17  -5   0   41.10    6.20
 -17   5   0   39.40    4.40
  17   5   0   31.20    8.20
  17   5   0   41.30    4.90
 -17   5   0   45.70    8.00
  17   5   0   40.80    5.90
  17   5   0   12.20   22.20
  19  -5   0  102.49   12.50
 -19  -5   0   73.79    8.50
  19  -5   0   74.59   14.40
  19  -5   0   83.69    6.20
 -19  -5   0   74.99    7.20
  19  -5   0  120.09   11.70
 -19   5   0   76.19   10.70
  19   5   0   81.29    8.80
  19   5   0   70.99   12.40
  19   5   0   89.99    7.40
  19   5   0   84.59   28.20
 -19   5   0   78.89    6.70
  21  -5   0   86.89    9.30
  21  -5   0   91.89    7.80
 -21  -5   0   50.59    9.30
  21  -5   0   85.99   11.70
 -21  -5   0   74.89    7.10
  21   5   0   53.69   12.40
  21   5   0   70.69   10.70
 -21   5   0   83.69   11.30
 -21   5   0   87.29    7.80
  21   5   0   80.89    7.60
 -23  -5   0    1.10    4.50
 -23  -5   0    1.30    3.80
  23  -5   0    5.10   15.10
  23  -5   0   14.00    7.60
 -23   5   0    1.10    8.40
  23   5   0    0.50    3.80
  23   5   0   94.59   37.90
  23   5   0    9.40    4.90
 -23   5   0    2.50    2.40
  25  -5   0    0.10    6.60
 -25  -5   0    2.10    2.40
 -25  -5   0   -0.10    4.60
  25  -5   0    0.80    2.00
  25  -5   0  -19.40   19.70
  25   5   0  -79.59   45.20
 -25   5   0    0.70    2.60
  25   5   0    3.10    3.70
  25   5   0   -1.10    3.60
 -25   5   0   -7.70    4.40
 -27  -5   0    2.50    4.40
 -27  -5   0    0.20    2.70
  27  -5   0    3.30    2.20
  27  -5   0   -1.40    6.70
  27   5   0    3.10    3.70
 -27   5   0    3.10    2.70
  27   5   0    8.10    5.00
 -27   5   0    2.90    6.30
 -29  -5   0   23.60    5.30
  29  -5   0   25.80    3.30
  29   5   0   37.80    5.90
  31  -5   0    8.60    2.20
 -31  -5   0    5.00    4.10
  31   5   0    8.80    3.60
 -31   5   0   12.40    3.00
  33  -5   0   -0.70    1.70
 -33  -5   0    1.00    3.50
 -33   5   0    0.90    2.60
  33   5   0    2.00    2.90
  35  -5   0    1.00    1.90
 -35  -5   0    2.20    2.70
 -35   5   0    2.80    2.60
  35   5   0    0.80    2.40
 -37  -5   0    0.00    2.10
  37  -5   0   -0.80    1.50
  37   5   0   -0.90    2.20
 -37   5   0    1.60    2.70
 -39  -5   0    2.10    1.70
  39  -5   0    3.50    1.70
  39   5   0    1.80    1.70
 -39   5   0   -0.20    1.60
   0  -6   0   15.50    4.60
   0   6   0   33.40    5.70
   2  -6   0    6.40    5.60
   2  -6   0    1.70    3.80
   2  -6   0    0.90   14.70
  -2  -6   0    1.00    3.30
   2   6   0    0.30    4.30
   2   6   0    1.10    3.50
  -2   6   0    2.60    3.80
   2   6   0   -5.30   13.90
  -4  -6   0   22.50    4.80
   4  -6   0   32.50    7.50
   4  -6   0   16.70    4.80
   4   6   0   18.00    4.40
   4   6   0   25.40    9.80
  -4   6   0   18.50    4.80
   4   6   0    4.90   14.50
   6  -6   0    9.70   12.50
  -6  -6   0    6.20    3.70
   6  -6   0    7.60    2.90
   6  -6   0    7.60    4.90
  -6  -6   0    5.50    3.50
   6   6   0    6.80    5.40
   6   6   0    6.70    3.40
   6   6   0   10.50    4.00
  -6   6   0    7.10    3.20
  -6   6   0    8.60    4.30
  -8  -6   0   11.20    3.90
   8  -6   0   12.20   11.60
   8  -6   0    9.20    3.00
   8  -6   0    8.20    4.80
  -8  -6   0    7.30    3.70
   8  -6   0   10.40    7.10
  -8   6   0   11.80    4.60
  -8   6   0   11.20    2.80
   8   6   0   11.20    3.60
   8   6   0    9.40   18.20
   8   6   0   15.40    3.80
  10  -6   0    5.20    3.00
  10  -6   0    0.00    3.70
 -10  -6   0    4.80    3.60
  10  -6   0    1.10    5.30
  10  -6   0    4.20   12.60
 -10  -6   0    2.60    3.70
  10   6   0    5.40    4.90
  10   6   0    2.40    2.80
  10   6   0    2.70    4.90
 -10   6   0    4.30    4.30
  10   6   0    3.20   19.10
 -10   6   0    0.60    4.00
  12  -6   0   -0.30   13.20
 -12  -6   0   20.80    4.60
  12  -6   0   27.50    5.60
  12  -6   0   20.40    6.20
  12  -6   0   26.30    3.70
 -12  -6   0   23.80    5.00
  12   6   0   20.00    4.00
 -12   6   0   21.00    5.80
  12   6   0   20.00    6.90
 -12   6   0   21.20    3.20
  12   6   0   20.40    4.60
  12   6   0    1.50   22.00
  14  -6   0    6.30    5.30
 -14  -6   0    0.30    2.70
  14  -6   0    0.20    2.20
  14  -6   0    2.50    4.00
  14  -6   0   11.60   13.10
 -14  -6   0   -5.40    3.40
  14   6   0   -2.80    2.60
 -14   6   0   -0.60    1.90
 -14   6   0    1.60    4.70
  14   6   0   41.50   23.60
  14   6   0    5.60    3.60
  14   6   0   -0.10    9.10
  16  -6   0   19.10    3.20
 -16  -6   0   21.10    5.60
  16  -6   0   22.10    5.80
 -16  -6   0   16.90    3.90
  16  -6   0    5.60   14.50
  16  -6   0   20.50    6.90
  16   6   0    2.40   29.20
  16   6   0   25.80    8.80
  16   6   0   18.10    3.80
 -16   6   0   20.50    3.50
 -16   6   0   22.70    6.40
  16   6   0   23.60    4.90
  18  -6   0    3.90    3.90
 -18  -6   0    3.90    4.80
 -18  -6   0    5.80    3.00
  18  -6   0    4.40   14.20
  18  -6   0   12.50    6.40
  18  -6   0    1.60    2.10
 -18   6   0    4.80    5.70
  18   6   0    6.30    2.90
  18   6   0   10.40   39.50
  18   6   0   -0.80    3.80
 -18   6   0    2.70    2.80
 -20  -6   0   -2.50    4.20
  20  -6   0    2.00    2.10
  20  -6   0    7.10    9.00
  20  -6   0   19.50   15.90
  20   6   0    0.30    3.70
 -20   6   0    1.70    2.70
  20   6   0   -3.80   40.10
  22  -6   0    8.70   19.40
  22  -6   0   16.00    7.20
  22  -6   0   14.10    2.60
 -22  -6   0    7.50    3.20
 -22  -6   0   12.60    5.00
  22   6   0  -76.19   46.90
  22   6   0   10.70    3.70
 -22   6   0   12.30    6.20
  22   6   0    9.10    4.70
 -22   6   0   14.20    3.40
 -24  -6   0    6.60    4.80
  24  -6   0    5.40    2.20
  24  -6   0   10.80    7.30
 -24  -6   0    5.20    3.20
 -24   6   0    6.10    3.00
 -24   6   0    9.70    6.40
  24   6   0    8.70    4.40
  24   6   0   13.60    4.00
 -26  -6   0    8.40    4.60
  26  -6   0    4.30    2.20
 -26   6   0    2.60    2.70
  26   6   0    2.30    3.70
 -28  -6   0   10.70    4.70
  28  -6   0    3.20    2.10
  28   6   0    2.70    3.30
 -28   6   0    4.00    2.70
 -30  -6   0    4.00    3.90
  30  -6   0    0.80    1.90
  30   6   0    3.50    3.20
 -30   6   0    0.50    2.60
  32  -6   0   -1.40    1.70
 -32  -6   0   -0.20    2.70
  32   6   0    2.20    2.80
 -32   6   0   -0.40    2.30
  34  -6   0   -0.60    1.60
 -34  -6   0    2.50    2.70
 -34   6   0    0.70    2.20
  34   6   0   -1.50    2.20
  36  -6   0   -0.60    1.20
 -36  -6   0   -0.70    1.90
 -36   6   0   -0.10    1.90
  36   6   0    0.60    1.90
  -1  -7   0    4.80    3.50
  -1  -7   0   -6.30   17.40
   1  -7   0    2.20    4.00
   1  -7   0  -10.10   16.70
  -1  -7   0    0.90    3.70
  -1  -7   0    2.60    4.60
   1  -7   0   -1.20    4.50
   1  -7   0    4.10    3.40
  -1   7   0    3.70    4.20
   1   7   0    5.30    4.10
   1   7   0    1.40    3.20
  -1   7   0    2.00    3.40
  -3  -7   0   17.80    4.50
   3  -7   0   16.30    5.30
   3  -7   0   13.50    3.90
  -3  -7   0   21.20    5.60
   3  -7   0    3.80   18.50
   3  -7   0   34.40    9.40
  -3   7   0   18.40    4.10
  -3   7   0   16.70    5.20
   3   7   0   19.90    4.90
   3   7   0   28.60    4.70
   5  -7   0   16.90    8.00
  -5  -7   0   11.10    4.40
   5  -7   0   -0.50   18.40
   5  -7   0   14.00    5.60
   5  -7   0   13.90    3.80
  -5  -7   0   14.60    4.40
   5   7   0   13.50    4.50
  -5   7   0   12.60    4.80
   5   7   0    9.20    7.10
  -5   7   0   15.70    3.70
   5   7   0   38.60   24.90
   5   7   0   17.70    4.00
   7  -7   0  -12.20   17.20
  -7  -7   0   -2.00    3.10
   7  -7   0    2.80    3.00
   7  -7   0    2.80    4.50
   7  -7   0    0.50    5.00
  -7  -7   0    4.20    3.80
  -7   7   0    1.70    3.90
  -7   7   0    0.30    2.40
   7   7   0    0.90    3.00
   7   7   0    3.60   24.60
   7   7   0    0.90    5.50
   7   7   0   -0.30    3.20
   9  -7   0    1.50    2.80
   9  -7   0   -8.50   15.40
  -9  -7   0    3.40    3.70
  -9  -7   0    2.30    3.60
   9  -7   0    1.60    7.30
   9   7   0    4.60    3.70
   9   7   0   13.00   26.70
   9   7   0   -2.80    6.50
   9   7   0    5.70    3.70
  -9   7   0    1.90    2.70
  -9   7   0    0.10    4.50
  11  -7   0   13.10    3.70
  11  -7   0   18.00   17.80
 -11  -7   0   12.80    4.50
 -11  -7   0   14.80    4.70
  11  -7   0   17.60    8.60
 -11   7   0    8.30    3.10
  11   7   0    4.70    3.70
 -11   7   0    6.50    5.30
  11   7   0    5.40    3.20
  11   7   0    6.80   11.50
  11   7   0   20.90   29.50
 -13  -7   0   16.20    4.60
 -13  -7   0   11.70    5.00
  13  -7   0   11.10    5.70
  13  -7   0   11.00    3.40
  13  -7   0    7.50    5.90
  13  -7   0   20.50   18.80
  13   7   0   13.60    4.60
 -13   7   0    7.40    5.20
  13   7   0   -2.50   38.30
 -13   7   0    4.10    2.90
  13   7   0   10.10    3.60
 -15  -7   0   19.40    5.40
  15  -7   0   -7.80   18.20
 -15  -7   0   19.60    4.60
  15  -7   0   12.10    6.80
  15  -7   0    8.90    2.80
  15   7   0   44.10   37.20
 -15   7   0   12.70    3.00
  15   7   0   13.00    4.40
 -15   7   0   16.10    6.10
  15   7   0   16.00    3.90
  17  -7   0    8.40    7.20
 -17  -7   0    8.90    4.70
  17  -7   0    9.00    2.50
 -17  -7   0    6.80    3.40
  17  -7   0    4.80   19.50
  17   7   0    1.00    2.70
 -17   7   0    8.40    2.90
  17   7   0    6.10    3.70
 -17   7   0   10.00    5.70
  17   7   0  -24.00   44.20
  19  -7   0    8.30    7.10
 -19  -7   0    8.00    3.20
  19  -7   0    1.80    2.20
 -19  -7   0    1.20    3.80
  19   7   0    5.30    3.00
 -19   7   0    6.70    5.30
  19   7   0   -0.50    3.10
 -19   7   0    2.20    2.90
  21  -7   0   48.30   13.00
  21  -7   0   32.50    3.80
 -21  -7   0   48.90    7.40
  21   7   0   32.60    6.40
  21   7   0   40.30    6.50
 -21   7   0   33.30   10.20
 -21   7   0   38.00    4.90
 -23  -7   0    0.50    4.00
  23  -7   0    1.60    1.80
 -23   7   0    1.90    2.50
  23   7   0    7.30    4.10
  25  -7   0   17.90    2.50
 -25  -7   0   22.50    4.80
  25   7   0   23.70    4.60
 -25   7   0   22.90    3.30
  27  -7   0   18.90    2.60
 -27  -7   0   32.60    5.20
  27   7   0   35.30    5.20
 -27   7   0   26.90    3.40
  29  -7   0   44.10    4.00
 -29  -7   0   33.90    4.70
 -29   7   0   41.70    4.40
  29   7   0   31.60    4.60
  31  -7   0    0.60    1.50
 -31  -7   0    0.50    2.70
 -31   7   0    2.00    2.10
  31   7   0    4.00    2.70
  33  -7   0    2.60    1.80
 -33  -7   0    1.30    2.20
 -33   7   0    2.70    2.10
  33   7   0    1.10    2.30
 -35  -7   0    0.30    1.60
  35  -7   0    1.00    1.30
 -35   7   0    0.10    1.50
  35   7   0    4.10    1.60
   0  -8   0  120.09   11.70
   0  -8   0   76.59    8.70
   0  -8   0   77.39   26.80
   0   8   0  103.49   10.50
  -2  -8   0  -39.90   24.60
   2  -8   0    1.20   25.70
   2  -8   0    4.60    4.90
  -2  -8   0    8.90    4.50
  -2  -8   0    9.30    4.70
   2  -8   0   -0.50    3.50
  -2   8   0   16.00    4.20
   2   8   0   11.20    4.10
  -2   8   0    1.50    4.50
   2   8   0   10.80    4.90
  -4  -8   0  -18.30   27.30
  -4  -8   0   22.80    5.20
  -4  -8   0   17.20    5.00
   4  -8   0  -41.10   25.10
   4  -8   0   17.60    5.90
   4  -8   0   13.30    4.30
  -4   8   0   17.60    5.60
   4   8   0   17.20    4.50
  -4   8   0   15.80    4.20
   4   8   0   17.80    4.70
   6  -8   0   40.00    5.80
  -6  -8   0   46.10    6.20
  -6  -8   0   34.00    6.30
   6  -8   0   36.20    8.00
   6  -8   0   12.20   23.90
  -6   8   0   47.10    5.60
   6   8   0   39.60    6.60
  -6   8   0   51.49    8.40
   6   8   0   40.20    5.70
  -8  -8   0    4.00    4.10
   8  -8   0    0.60    9.80
   8  -8   0   25.80   23.70
   8  -8   0    5.40    3.50
  -8   8   0    6.40    6.40
   8   8   0    2.40   38.00
   8   8   0    3.00    4.00
   8   8   0    6.80    4.40
  -8   8   0    3.30    3.10
  10  -8   0   49.20    8.90
 -10  -8   0   58.99    7.50
 -10  -8   0   61.69    8.00
  10  -8   0   -4.90   25.20
  10  -8   0   42.90    5.20
  10   8   0   38.30    5.80
  10   8   0    8.40   42.40
 -10   8   0   61.79    9.50
  10   8   0   44.30    6.20
 -10   8   0   48.60    5.20
  12  -8   0    3.50    3.10
 -12  -8   0    6.00    3.80
 -12  -8   0    5.20    4.20
  12  -8   0   45.20   24.90
  12  -8   0    7.40    5.80
  12   8   0    9.70    4.00
 -12   8   0    7.80    3.30
  12   8   0   10.10    4.20
  12   8   0  -54.89   55.39
 -12   8   0    8.40    5.40
  14  -8   0    4.80   27.90
 -14  -8   0   22.40    4.60
  14  -8   0    9.10    6.50
 -14  -8   0   13.60    4.60
  14  -8   0   14.00    3.10
 -14   8   0   15.90    3.50
 -14   8   0   10.30    6.00
  14   8   0   20.00    4.90
  14   8   0   17.80    4.00
  16  -8   0    1.80    7.40
 -16  -8   0   -0.40    4.00
  16  -8   0    0.10    2.10
 -16   8   0   -2.80    6.70
 -16   8   0   -0.80    2.60
  16   8   0   -0.40    3.30
 -18  -8   0    4.10    4.30
  18  -8   0    2.40    2.00
 -18   8   0    2.90    2.60
  18   8   0    6.20    3.90
  20  -8   0    1.90    1.90
 -20  -8   0   -0.40    4.40
  20   8   0   -2.20    2.70
 -20   8   0    0.00    2.60
 -22  -8   0    0.50    3.40
  22  -8   0    1.50    1.70
 -22   8   0    0.10    2.50
  22   8   0   -3.00    2.70
 -24  -8   0    1.00    3.20
  24  -8   0   -0.40    1.40
 -24   8   0   -1.30    2.10
  24   8   0    1.60    3.10
 -26  -8   0    0.10    3.10
  26  -8   0    1.40    1.60
 -26   8   0    4.60    2.40
  26   8   0    4.30    3.20
  28  -8   0   -0.40    1.30
 -28  -8   0   -1.30    2.50
  28   8   0    0.00    2.50
 -28   8   0   -0.80    1.80
  30  -8   0   -0.10    1.40
 -30  -8   0    0.80    2.30
 -30   8   0    2.70    2.00
  30   8   0    2.20    2.30
  32  -8   0    1.70    1.20
  32   8   0    1.30    1.60
 -32   8   0    0.70    1.80
   1  -9   0   10.40    5.20
  -1  -9   0   20.50    5.60
   1   9   0   15.30    4.60
   1   9   0   20.80    4.30
  -1   9   0    9.00    4.80
  -1   9   0   18.90    4.20
   3  -9   0   18.20    4.20
  -3  -9   0   36.40    6.70
   3  -9   0   26.30    6.60
  -3   9   0   31.30    4.80
  -3   9   0   26.40    6.10
   3   9   0   25.40    4.80
   3   9   0   32.20    5.90
  -5  -9   0   98.89   10.40
  -5  -9   0   93.39    8.80
   5  -9   0   70.09    7.50
   5  -9   0   73.49    9.80
  -7  -9   0   72.39    8.30
   7  -9   0   68.99    7.10
  -7   9   0   79.49    7.30
   7   9   0   99.09    8.50
  -9  -9   0  106.89   11.20
  -9  -9   0  101.29    9.70
   9  -9   0  119.69   13.80
   9  -9   0   71.19    8.00
  -9   9   0   93.79    8.10
  -9   9   0   82.59   10.70
   9   9   0   79.99    8.60
   9   9   0   99.49    9.20
 -11  -9   0    2.20    4.00
  11  -9   0    4.10    2.50
  11   9   0    5.00    3.60
 -11   9   0    7.30    2.90
 -13  -9   0    1.70    3.70
  13  -9   0   -2.10    1.90
 -13   9   0    1.10    2.60
  13   9   0   -2.00    3.00
 -15  -9   0   25.70    4.80
  15  -9   0   20.40    3.10
  15   9   0   38.00    5.50
 -15   9   0   37.50    4.60
 -17  -9   0   16.80    4.20
  17   9   0   31.20    5.00
 -17   9   0   25.00    3.60
 -19  -9   0   16.40    4.40
  19  -9   0   13.80    2.40
  19   9   0   10.90    3.70
 -19   9   0   17.10    3.40
 -21  -9   0    0.20    2.90
  21  -9   0   -0.30    1.30
 -21   9   0    0.30    2.20
  21   9   0   -0.30    2.60
 -23  -9   0    5.30    3.00
  23  -9   0    4.60    1.50
 -23   9   0    4.20    2.20
  23   9   0    7.00    3.20
  25  -9   0    0.10    1.20
 -25  -9   0    2.00    2.20
 -25   9   0    0.60    1.70
  25   9   0    0.60    2.10
  27  -9   0    1.20    1.20
 -27  -9   0    0.20    1.90
  27   9   0    2.80    2.00
 -27   9   0    4.10    1.80
 -29  -9   0    8.40    1.80
 -29   9   0    8.40    1.80
  29   9   0   11.50    1.60
   0 -10   0   -1.80    2.60
   0  10   0    0.20    3.00
   2  10   0   41.80    5.20
   4 -10   0   25.50    3.90
   6 -10   0    0.30    2.60
  -6 -10   0    1.50    3.10
  -6  10   0   12.30    3.20
   6  10   0    4.80    3.40
   8 -10   0    2.10    2.30
  -8 -10   0   -1.30    3.00
  -8  10   0   13.20    3.00
   8  10   0   16.80    4.20
 -10 -10   0   -1.80    2.80
  10 -10   0    1.80    2.00
 -10  10   0    1.30    2.50
 -12 -10   0   -0.10    2.70
  12 -10   0    3.50    1.90
 -12  10   0    9.40    3.00
 -14 -10   0    5.30    3.60
  14 -10   0    0.30    2.00
 -14  10   0    1.90    2.60
 -16 -10   0   -1.00    2.50
  16 -10   0    1.50    1.30
  16  10   0    1.50    2.70
 -16  10   0   -1.30    2.00
  18 -10   0    7.40    1.60
 -18 -10   0    4.30    2.80
 -18  10   0    5.90    2.40
  18  10   0   11.80    2.90
 -20 -10   0    0.20    2.10
  20 -10   0    3.90    1.30
 -20  10   0    2.80    2.00
  20  10   0    1.60    2.30
  22 -10   0   -0.50    0.90
 -22 -10   0    0.20    1.80
 -22  10   0    1.10    1.60
  24 -10   0    7.00    1.20
 -24 -10   0   -0.40    1.80
 -24  10   0    4.90    1.50
   1  11   0   26.20    3.70
   3 -11   0   -1.20    1.80
  -3 -11   0    1.10    2.20
   3  11   0    0.10    2.20
  -3  11   0    0.90    2.30
  -5 -11   0   -1.40    1.90
   5 -11   0   -1.70    1.50
   5  11   0    5.00    2.60
  -5  11   0    2.60    2.20
   7 -11   0   -0.10    1.50
  -7 -11   0   -0.40    2.00
  -7  11   0   -0.80    2.00
   7  11   0    1.30    2.20
   9 -11   0    2.00    1.50
  -9 -11   0   -2.00    1.80
  -9  11   0    8.00    2.30
   9  11   0    7.20    2.50
 -11 -11   0   -1.00    1.90
  11 -11   0    0.10    1.20
  11  11   0    1.40    2.30
 -11  11   0   -1.00    1.90
 -13 -11   0    0.40    2.00
  13 -11   0    1.20    1.10
 -13  11   0   -1.10    2.00
  13  11   0    0.80    2.20
  15 -11   0    0.40    0.90
 -15 -11   0   -2.10    1.60
 -15  11   0    1.00    1.60
  15  11   0    0.60    1.90
 -17 -11   0   -1.30    1.40
  17 -11   0    0.30    0.80
  17  11   0   -0.60    1.60
 -17  11   0   -0.40    1.30
  19 -11   0    0.50    0.90
  19  11   0    1.60    1.70
   0 -12   0   -0.60    1.00
   0  12   0    1.80    1.50
   2 -12   0   -1.10    0.90
  -2 -12   0   -1.00    1.00
  -2  12   0   -0.10    1.60
   2  12   0    1.80    1.50
  -4 -12   0    0.40    1.10
   4 -12   0    0.10    0.90
  -4  12   0   -0.20    1.40
   4  12   0   -1.30    1.30
  -6 -12   0    0.80    1.30
   6 -12   0   -0.70    0.80
   6  12   0    0.20    1.40
  -6  12   0    0.70    1.50
  -8 -12   0   -0.20    1.10
   8 -12   0   -0.20    0.70
  -8  12   0   -0.30    1.40
   8  12   0   -0.20    1.20
 -42   0   1   -1.00    1.90
  42   0  -1    1.50    2.10
 -40   0   1   -0.10    2.70
  40   0  -1    1.10    2.20
 -38   0   1    0.00    3.50
  38   0  -1    1.20    2.50
  36   0  -1   -0.30    2.50
 -36   0   1   -3.00    3.30
 -34   0   1   -0.30    3.90
  34   0  -1    0.20    2.70
  32   0  -1   51.69   34.30
  32   0  -1    1.10    3.50
 -32   0   1   -2.70    3.40
  32   0  -1   -0.80    2.70
  32   0  -1    7.70    5.90
 -32   0   1   -0.30    3.70
  30   0  -1    0.90    2.80
  30   0  -1  -18.10   24.40
 -30   0   1    3.70    3.80
 -30   0   1   -1.00    3.90
  30   0  -1   -1.80    3.10
  30   0  -1   -4.40    6.00
  30   0  -1   -0.20    4.60
  28   0  -1   -3.40    2.30
 -28   0   1    2.20    3.70
 -28   0   1    1.50    6.20
  28   0  -1    2.00    6.90
  28   0  -1   -0.40    4.40
  28   0  -1   -5.30   19.60
  28   0  -1   -0.60    2.80
 -26   0   1   -0.90    3.00
  26   0  -1  -14.40   14.60
  26   0  -1    1.50    2.50
  26   0  -1   -5.30    3.50
  26   0  -1   -1.60    3.90
 -26   0   1   -1.50    3.20
  26   0  -1   -1.80    2.50
 -24   0   1    0.30    4.00
 -24   0   1    0.70    2.70
  24   0  -1   -0.10    2.10
  24   0  -1   -4.10    6.00
  24   0  -1   14.90   10.90
  24   0  -1   -0.60    3.50
  22   0  -1   -0.80    1.90
  22   0  -1   -0.50    3.00
  22   0  -1   -9.70    8.00
 -22   0   1    1.10    2.50
  20   0  -1   -1.60    2.50
  20   0  -1   -0.40    2.50
  20   0  -1   -0.60    7.00
 -20   0   1   -0.60    2.20
  18   0  -1   -1.00    2.50
  18   0  -1    5.90    6.20
  18   0  -1   -1.90    2.70
 -18   0   1    0.50    2.10
  16   0  -1   -2.00    2.20
  16   0  -1    1.30    2.60
  16   0  -1   -1.30    5.10
 -16   0   1   -1.40    1.80
  14   0  -1   -7.70    3.50
 -14   0   1   -1.50    1.70
  14   0  -1    0.70    2.00
  14   0  -1    0.70    2.10
  12   0  -1   -0.80    1.40
  12   0  -1    1.00    1.80
  12   0  -1   -0.40    3.00
 -12   0   1    0.80    1.30
 -10   0   1   -2.70    1.40
  10   0  -1   -0.40    3.10
  10   0  -1   -0.40    1.90
  10   0  -1   -0.60    1.80
   8   0  -1    3.20    2.60
   8   0  -1    2.60    2.10
  -8   0   1    2.00    1.50
   6   0  -1   -0.90    1.40
   6   0  -1   -1.80    1.20
   6   0  -1    1.40    1.90
   4   0  -1   -0.70    0.60
  -4   0   1   -0.20    0.50
   2   0  -1    0.80    0.50
   2   0  -1    0.60    0.30
  -2   0   1    0.10    0.20
  -2   0   1    0.30    0.20
  -2   0  -1    0.00    0.30
   2   0   1   -0.20    0.30
   4   0   1   -0.10    0.70
   4   0   1   -0.20    1.60
  -4   0  -1   -0.60    0.60
   6   0   1   -1.90    2.40
   6   0   1   -0.30    1.40
   8   0   1   -6.80    2.00
   8   0   1   -5.80    2.40
   8   0   1   -5.50    3.20
  -8   0  -1   -3.30    1.70
  10   0   1   -5.70    3.40
  10   0   1    1.40    1.90
 -10   0  -1   -3.10    1.30
  12   0   1    0.20    1.80
  12   0   1   -5.80    3.70
  12   0   1   -0.70    3.00
 -12   0  -1    0.50    1.50
  14   0   1  -10.80    8.30
 -14   0  -1    0.30    2.40
  14   0   1    2.00    2.30
  14   0   1    1.10    2.30
  16   0   1    0.40    2.40
 -16   0  -1    1.10    2.20
  16   0   1   -2.90    2.50
  16   0   1  -10.60    6.20
  18   0   1  -14.80    7.50
  18   0   1    0.10    2.60
 -18   0  -1    0.60    2.40
  18   0   1    2.10    2.70
  20   0   1   -1.80    2.40
  20   0   1    4.70    9.10
 -20   0  -1   -1.20    2.20
  20   0   1    3.80    2.90
 -22   0  -1    1.80    2.30
 -22   0  -1   -0.20    2.00
 -22   0  -1    0.70    2.80
  22   0   1   -1.90    2.70
  22   0   1   -0.60    1.90
  22   0   1    1.50   12.10
  22   0   1    0.90    3.10
 -24   0  -1    2.00    2.90
  24   0   1   -1.50    3.20
  24   0   1   -3.50    2.00
 -24   0  -1   -0.80    2.60
  24   0   1  -28.50   14.30
  24   0   1    1.90    4.00
 -26   0  -1    2.70    3.70
 -26   0  -1    0.00    3.30
  26   0   1    0.60    2.40
  26   0   1   -0.50    3.70
  26   0   1    0.90    2.70
  26   0   1   43.20   21.10
 -28   0  -1    0.00    4.20
  28   0   1    0.40    2.70
  28   0   1    5.30    4.40
  28   0   1   -2.20   27.00
  28   0   1    1.30    3.00
 -28   0  -1   -1.50    3.20
  30   0   1    4.90    4.80
  30   0   1    1.30    2.90
 -30   0  -1   -0.80    3.60
 -30   0  -1    0.00    4.20
  30   0   1    2.60    3.30
 -32   0  -1   -4.10    5.60
 -32   0  -1   -1.00    3.80
  32   0   1   -1.50    2.70
  32   0   1   -2.00    4.60
 -34   0  -1   -3.20    3.60
  34   0   1    1.10    2.90
  36   0   1    0.90    2.50
 -36   0  -1   -2.10    3.50
  38   0   1    0.80    2.30
 -38   0  -1    0.60    3.00
  40   0   1    0.70    2.10
 -40   0  -1   -0.30    2.50
 -42   0  -1   -2.00    1.70
  42   0   1   -0.30    1.60
 -43  -1   1    0.80    1.80
  43  -1  -1    0.90    1.50
  43   1  -1    1.80    1.50
 -43   1   1    0.80    1.90
  41  -1  -1   -0.80    1.80
  41   1  -1    0.70    2.20
  39  -1  -1   -1.30    2.10
 -39  -1   1    2.20    2.90
 -39   1   1    2.00    3.20
  39   1  -1    0.40    2.40
  37  -1  -1    2.30    2.60
 -37  -1   1   -0.30    3.30
 -37   1   1    6.40    3.60
  37   1  -1    7.20    3.10
  35  -1  -1    2.60    2.80
 -35  -1   1   -0.20    4.00
 -35   1   1    3.20    3.90
  35   1  -1    0.40    2.60
  33  -1  -1   24.20   41.60
 -33  -1   1   37.10    8.10
 -33  -1   1   23.20    5.80
  33  -1  -1   33.40    8.30
  33   1  -1   29.70    7.30
 -33   1   1   37.70    6.40
 -33   1   1   19.60    6.70
  33   1  -1   35.30    6.10
  31  -1  -1   61.29   30.90
  31  -1  -1   29.00    8.00
  31  -1  -1   21.60    4.60
 -31  -1   1   17.10    4.70
 -31  -1   1   22.30    5.50
  31  -1  -1   21.30    3.80
  31   1  -1   19.60    4.70
  31   1  -1   15.60    4.30
  31   1  -1   22.80    6.50
 -31   1   1   18.60    4.60
  31   1  -1    8.00   36.10
 -31   1   1   13.30    5.90
 -29  -1   1   72.99    7.80
  29  -1  -1  106.49   15.30
  29  -1  -1   75.19    6.90
 -29  -1   1   67.89   10.10
  29  -1  -1   62.19    7.10
  29  -1  -1   74.49   22.90
  29  -1  -1   70.29   10.50
  29   1  -1   71.89    7.50
  29   1  -1  121.29   18.10
 -29   1   1   71.99    7.20
  29   1  -1   42.20   26.40
  29   1  -1   65.89    8.80
 -29   1   1  101.59   14.10
  27  -1  -1   17.30    7.50
 -27  -1   1    7.20    3.80
  27  -1  -1    5.70    2.60
  27  -1  -1    9.40    5.20
  27  -1  -1    6.70    3.20
 -27  -1   1    9.20    4.40
  27  -1  -1    8.30   17.30
 -27   1   1    7.40    3.10
  27   1  -1   35.70   22.60
  27   1  -1    8.70    3.20
 -27   1   1   13.30    5.20
  27   1  -1   20.60    9.70
  27   1  -1   21.20    5.20
  25  -1  -1    2.10    2.10
 -25  -1   1    4.60    3.70
  25  -1  -1   10.20    4.60
 -25  -1   1    4.90    3.00
  25  -1  -1   16.60   12.50
  25  -1  -1    5.90    4.30
  25  -1  -1    0.10    2.50
  25   1  -1    0.10   15.50
  25   1  -1    6.30    2.20
  25   1  -1    6.00    4.40
 -25   1   1    4.90    2.80
  25   1  -1    2.10    2.60
  25   1  -1    6.70    3.70
 -25   1   1    2.30    3.70
  23  -1  -1   24.90    4.60
 -23  -1   1   27.70    4.30
  23  -1  -1   33.30    4.40
  23  -1  -1   44.60    6.60
 -23  -1   1   37.80    5.40
  23  -1  -1   37.60    4.40
  23  -1  -1   28.70    9.70
  23   1  -1   31.30    5.40
 -23   1   1   46.80    8.20
 -23   1   1   36.30    4.00
  23   1  -1   30.70    6.40
  23   1  -1   30.20   13.10
  23   1  -1   41.60    5.70
  21  -1  -1   53.09    6.50
  21  -1  -1   58.39   15.60
  21  -1  -1   51.09    6.40
  21  -1  -1   47.40    5.00
 -21  -1   1   49.40    5.20
  21   1  -1   44.50    7.30
 -21   1   1   48.70    5.90
  21   1  -1   53.59    5.70
  19  -1  -1    7.30    6.30
 -19  -1   1    7.30    2.30
  19  -1  -1    6.60    4.00
  19  -1  -1    8.20    2.70
  19  -1  -1   11.60    3.80
  19   1  -1   17.70    8.60
  19   1  -1    8.90    3.90
  19   1  -1   12.90    3.10
 -19   1   1   14.50    3.50
  17  -1  -1  104.49   11.00
  17  -1  -1  158.88   10.70
 -17  -1   1  119.79    8.00
  17  -1  -1  121.39    9.40
  17   1  -1  122.59   13.20
 -17   1   1  125.19    9.10
  17   1  -1  156.88   12.60
  17   1  -1  122.09    8.60
 -15  -1   1   44.70    3.80
  15  -1  -1   38.30    5.00
  15  -1  -1   42.60    5.20
  15  -1  -1   36.90    5.10
  15   1  -1   44.00    4.20
  15   1  -1   28.30    7.40
 -15   1   1   39.70    4.50
 -13  -1   1  304.67   16.20
  13  -1  -1  295.77   17.50
  13  -1  -1  303.57   17.00
  13   1  -1  285.47   19.40
  13   1  -1  294.07   17.80
 -13   1   1  292.47   16.80
  13   1  -1  302.57   16.30
  11  -1  -1  274.37   15.20
  11  -1  -1  281.97   15.50
 -11  -1   1  277.37   14.80
  11  -1  -1  274.67   15.70
  11   1  -1  265.57   16.00
  11   1  -1  256.67   17.00
  11   1  -1  268.67   14.70
 -11   1   1  270.87   15.20
   9  -1  -1   32.70    3.60
   9  -1  -1   34.20    3.80
  -9  -1   1   32.40    3.00
   9  -1  -1   29.90    3.30
   9   1  -1   36.20    5.40
   9   1  -1   42.70    5.40
  -9   1   1   31.60    3.40
   9   1  -1   32.00    3.10
   7  -1  -1   40.60    4.10
  -7  -1   1   41.60    3.50
   7  -1  -1   41.50    3.90
   7  -1  -1   44.40    5.10
  -7   1   1   37.60    3.60
   7   1  -1   45.40    5.20
   7   1  -1   40.50    3.40
   7   1  -1   36.40    4.50
   5  -1  -1   -0.30    1.00
   5  -1  -1    3.70    2.30
   5  -1  -1    4.30    1.90
  -5  -1   1    0.70    1.80
   5  -1  -1    2.10    2.00
  -5   1   1    2.70    1.60
   5   1  -1   -0.50    1.60
   5   1  -1    3.10    2.90
   5   1  -1    1.20    1.40
   3  -1  -1  708.83   37.70
   3  -1  -1  731.33   37.30
   3  -1  -1  728.83   37.00
  -3  -1   1  711.63   37.30
   3   1  -1  715.03   37.20
  -3   1   1  727.63   37.20
   3   1  -1  738.93   38.10
   1  -1  -1   34.40    2.70
   1  -1  -1   35.10    2.20
  -1  -1   1   37.10    2.70
   1   1  -1   37.20    2.60
   1   1  -1   33.20    4.20
  -1   1   1   33.00    2.60
   1  -1   1  300.67   15.50
  -1  -1  -1  303.47   15.40
  -1   1  -1  274.37   14.90
  -1   1  -1  288.67   15.40
   1   1   1  297.17   15.40
   3  -1   1 2206.58  116.89
   3   1   1 2363.46  117.29
   5  -1   1   93.29    5.70
   5  -1   1   81.29    7.00
   5   1   1   73.39    7.80
  -5   1  -1   85.69    6.10
   5   1   1   82.19    5.30
  -7  -1  -1  916.81   47.40
   7  -1   1  873.31   47.80
   7  -1   1  922.21   47.80
   7  -1   1  962.60   48.20
   7   1   1  979.60   49.10
  -7   1  -1  913.31   47.70
   7   1   1  897.41   47.40
   7   1   1  909.41   48.50
   9  -1   1  158.48   10.30
   9  -1   1  168.08    9.70
  -9  -1  -1  161.88    9.00
   9   1   1  152.68   12.20
   9   1   1  156.08    8.90
   9   1   1  153.48   10.20
  -9   1  -1  154.78    9.40
  11  -1   1   56.29    5.10
 -11  -1  -1   57.49    4.10
  11  -1   1   60.09    5.80
  11  -1   1   55.79    4.60
  11   1   1   53.59    5.50
  11   1   1   60.29    4.10
 -11   1  -1   56.69    4.80
  11   1   1   52.09    7.60
 -13  -1  -1   26.00    2.90
  13  -1   1   30.50    4.70
  13  -1   1   25.70    3.20
 -13   1  -1   30.60    3.70
  13   1   1   35.90    5.40
  13   1   1   18.70    7.10
  15  -1   1   61.19    7.40
 -15  -1  -1   57.99    4.80
  15  -1   1   57.89    5.60
  15  -1   1   60.79    6.10
 -15   1  -1   65.59    6.10
  15   1   1   70.99   10.10
  15   1   1   59.29    5.30
  15   1   1   68.79    7.60
  17  -1   1   66.79    8.20
  17  -1   1   74.59    6.60
 -17  -1  -1   68.29    5.40
  17  -1   1   73.79    6.90
  17   1   1   81.19    8.60
 -17   1  -1   61.69    6.30
  17   1   1   63.79    6.00
  17   1   1   63.09   10.50
  19  -1   1   22.80    7.50
  19  -1   1   18.00    4.20
 -19  -1  -1   26.00    3.60
  19  -1   1   28.10    4.70
  19   1   1   25.50    5.50
  19   1   1   20.20   11.60
 -19   1  -1   19.60    4.00
  19   1   1   25.00    3.80
 -21  -1  -1   59.19    5.90
  21  -1   1   53.69   11.70
 -21  -1  -1   49.40    5.70
  21  -1   1   58.89    7.30
  21  -1   1   69.39    7.80
 -21  -1  -1   64.59    5.70
 -21   1  -1   46.30    6.30
  21   1   1   46.00   15.00
  21   1   1   66.99    6.60
 -21   1  -1   49.20    4.80
  21   1   1   85.09   12.30
  23  -1   1   12.60    4.60
  23  -1   1   10.70    2.40
  23  -1   1   11.00   12.50
  23  -1   1    8.80    3.00
  23  -1   1    6.70    4.40
 -23  -1  -1    7.80    3.10
 -23  -1  -1    6.80    3.20
  23   1   1    0.40    5.30
 -23   1  -1   10.70    4.10
  23   1   1   11.00    3.00
  23   1   1   14.80    3.90
 -23   1  -1    9.80    2.70
  23   1   1   26.50   17.00
 -23   1  -1    8.90    2.70
  25  -1   1   12.40    5.10
 -25  -1  -1    5.90    3.60
  25  -1   1   10.50    2.70
  25  -1   1   25.00   16.70
  25  -1   1   21.10    4.00
  25  -1   1    8.80    4.40
 -25  -1  -1   12.60    4.10
 -25   1  -1   12.10    4.60
  25   1   1   10.40   18.30
  25   1   1   16.00   10.20
  25   1   1   13.00    4.50
 -25   1  -1   18.10    3.50
  25   1   1   10.30    3.30
  27  -1   1  116.19    9.60
 -27  -1  -1   95.99    9.00
  27  -1   1   92.99    8.30
 -27  -1  -1   78.09    8.90
  27  -1   1  128.89   12.70
 -27   1  -1   98.89    8.10
  27   1   1  104.49   11.00
 -27   1  -1   89.99   10.10
  27   1   1   82.39    9.50
  29  -1   1    3.10    3.60
  29  -1   1    2.30    5.00
 -29  -1  -1   -0.20    3.80
  29  -1   1   -2.70    2.50
 -29  -1  -1    0.60    3.90
  29  -1   1   19.10   27.80
 -29   1  -1   -0.90    4.20
  29   1   1   -6.30    3.90
  29   1   1    0.30    3.10
  29   1   1   -3.60    2.60
  29   1   1  -40.50   35.60
 -29   1  -1   -0.10    3.10
  31  -1   1    2.30    3.60
 -31  -1  -1    0.00    4.50
  31  -1   1    0.90    5.30
 -31  -1  -1    4.40    4.60
  31  -1   1    4.20    2.80
 -31   1  -1    2.30    3.50
  31   1   1    9.30    3.70
 -31   1  -1    9.00    5.60
  31   1   1    2.80    3.50
  31   1   1    4.80    5.50
 -33  -1  -1    0.80    4.00
  33  -1   1    2.20    2.90
 -33   1  -1    1.60    3.50
  33   1   1    1.00    2.70
 -35  -1  -1    3.90    4.10
  35  -1   1    1.30    2.70
  35   1   1   -0.60    2.70
 -35   1  -1   -1.90    3.30
  37  -1   1   18.10    3.90
 -37  -1  -1   26.10    4.60
 -37   1  -1   18.00    4.30
  37   1   1   19.60    4.10
  39  -1   1   -1.00    1.80
 -39  -1  -1   -0.80    2.70
 -39   1  -1    0.80    2.80
  39   1   1   -1.40    2.10
 -41  -1  -1    1.00    2.10
  41  -1   1    1.20    1.90
  41   1   1    1.70    1.90
 -41   1  -1    1.70    2.40
  42  -2  -1   -0.80    1.50
 -42  -2   1   -0.80    1.70
 -42   2   1   -1.60    1.90
  42   2  -1   -0.70    1.70
 -40  -2   1   -0.30    2.40
  40  -2  -1    6.00    2.20
 -40   2   1    4.70    2.60
  40   2  -1    3.00    2.30
  38  -2  -1    1.90    2.30
 -38  -2   1    2.00    3.10
 -38   2   1    4.10    3.10
  38   2  -1    1.10    2.30
 -36  -2   1    7.10    3.70
  36  -2  -1    4.70    2.70
  36   2  -1    4.10    3.20
 -36   2   1    4.10    3.70
 -34  -2   1   43.60    6.10
  34  -2  -1   54.49    6.00
  34   2  -1   48.90    6.10
 -34   2   1   61.89    6.40
  32  -2  -1   29.70    4.50
 -32  -2   1   37.40    8.30
  32  -2  -1   16.80   31.80
 -32  -2   1   30.40    6.00
  32   2  -1   23.80    5.60
 -32   2   1   55.69   10.80
  32   2  -1   27.60   10.90
 -32   2   1   37.80    5.30
  32   2  -1   56.49   44.70
  32   2  -1   32.60    5.30
 -30  -2   1    2.70    4.50
  30  -2  -1    8.20    6.20
  30  -2  -1    1.50    2.70
  30  -2  -1   -3.30   23.40
 -30  -2   1    2.20    3.70
  30   2  -1   17.50   33.70
  30   2  -1    3.70    3.60
 -30   2   1    0.50    2.70
  30   2  -1    8.80    4.80
  30   2  -1    2.80    3.40
 -30   2   1    2.90    4.90
  28  -2  -1   20.10    4.10
  28  -2  -1   27.10    7.50
  28  -2  -1   16.80    3.30
  28  -2  -1   16.00    6.50
 -28  -2   1    6.50    4.70
  28  -2  -1   35.70   19.40
 -28  -2   1   17.90    4.70
  28   2  -1   16.30    4.80
  28   2  -1   15.50    4.30
  28   2  -1   20.90   25.80
 -28   2   1   16.60    3.60
 -28   2   1   19.00    5.60
  28   2  -1    3.40    6.00
 -26  -2   1    1.10    3.00
  26  -2  -1   -0.10    1.80
  26  -2  -1  -13.40   13.60
  26  -2  -1    3.00    5.40
  26  -2  -1    2.30    5.60
  26  -2  -1    2.10    2.80
 -26  -2   1   -1.10    4.20
  26   2  -1   -0.50    3.00
  26   2  -1   -0.90    3.20
 -26   2   1    0.20    2.40
 -26   2   1   -1.00    4.00
  26   2  -1   21.40   19.60
  24  -2  -1    7.50    3.40
  24  -2  -1    8.10    4.90
 -24  -2   1    4.90    4.00
  24  -2  -1    4.90    9.50
 -24  -2   1    9.20    3.10
  24  -2  -1    4.40    2.80
  24  -2  -1    8.30    2.20
  24   2  -1    6.60    3.40
 -24   2   1    6.60    2.50
  24   2  -1    8.30   17.30
 -24   2   1    4.40    3.90
  24   2  -1    5.50    5.20
  24   2  -1    4.50    2.00
  24   2  -1    7.00    3.20
  22  -2  -1    9.10    4.50
  22  -2  -1    1.10    2.20
  22  -2  -1    5.20    4.30
  22  -2  -1    1.90    1.60
  22  -2  -1   12.80    8.50
 -22  -2   1    0.20    3.20
  22   2  -1    3.30    2.90
  22   2  -1   -4.50   13.90
 -22   2   1    3.00    1.90
  22   2  -1    2.50    2.80
  22   2  -1    0.20    1.80
  22   2  -1    4.60    5.10
  20  -2  -1   21.30    3.80
  20  -2  -1   23.40    3.40
  20  -2  -1   25.80    5.30
 -20  -2   1   19.90    3.10
  20   2  -1   26.70    7.20
  20   2  -1   31.80    4.30
 -20   2   1   23.60    4.90
  18  -2  -1    1.30    3.40
 -18  -2   1    1.10    1.90
  18  -2  -1    3.90    2.10
  18  -2  -1    6.70    5.30
  18  -2  -1    0.10    1.80
  18   2  -1   -0.60    2.20
  18   2  -1   -0.50    8.90
  18   2  -1   -3.20    5.70
 -18   2   1    4.40    3.30
  16  -2  -1 1229.68   65.79
  16  -2  -1 1270.17   64.39
  16  -2  -1 1249.07   65.79
  16  -2  -1 1216.48   64.99
 -16  -2   1 1310.07   64.39
  16   2  -1 1180.18   67.19
  16   2  -1 1253.67   64.29
  16   2  -1 1226.58   68.99
 -16   2   1 1204.98   65.49
  14  -2  -1   44.70    6.00
  14  -2  -1   45.50    4.20
 -14  -2   1   53.19    4.50
  14  -2  -1   59.19    6.30
  14  -2  -1   57.59    5.90
 -14   2   1   52.89    5.80
  14   2  -1   46.30    6.80
  14   2  -1   40.00    9.40
  14   2  -1   48.00    4.30
  12  -2  -1   13.00    4.20
  12  -2  -1   13.70    3.10
 -12  -2   1    8.60    2.20
  12  -2  -1    7.30    1.90
  12  -2  -1   12.30    3.50
  12   2  -1   10.90    2.10
 -12   2   1    7.30    3.10
  12   2  -1    9.90    5.40
  12   2  -1   -1.00    5.80
  10  -2  -1   30.40    2.80
  10  -2  -1   30.90    3.80
  10  -2  -1   33.30    4.30
  10  -2  -1   28.50    5.00
 -10  -2   1   29.50    3.30
  10   2  -1   36.10    3.10
  10   2  -1   26.60    4.30
  10   2  -1   30.70    6.30
 -10   2   1   29.90    3.90
   8  -2  -1  133.89    9.20
   8  -2  -1  143.19    9.60
   8  -2  -1  149.49   10.60
  -8  -2   1  156.08    9.10
   8  -2  -1  142.59    8.30
   8   2  -1  181.98   11.80
  -8   2   1  148.69    9.40
   8   2  -1  145.09    8.70
   8   2  -1  155.38   12.60
  -6  -2   1  130.19    8.00
   6  -2  -1  116.99    9.20
   6  -2  -1  129.89    8.50
   6  -2  -1  120.39    7.00
   6   2  -1  119.89    9.00
   6   2  -1  123.89    7.70
   6   2  -1  121.09   10.40
  -6   2   1  130.49    8.30
   4  -2  -1    3.50    2.80
   4  -2  -1    0.40    3.80
  -4  -2   1    6.40    2.80
   4  -2  -1    2.30    2.80
   4  -2  -1    5.10    1.50
  -4   2   1    5.00    2.90
   4   2  -1    0.80    2.50
   4   2  -1    8.50    5.20
   2  -2  -1  176.48   11.50
   2  -2  -1  203.18   10.50
  -2  -2   1  191.48   11.50
  -2   2   1  192.48   11.50
   2   2  -1  197.48   11.50
  -2   2   1  183.78   14.60
   2   2  -1  186.88   13.40
   2   2  -1  201.48   12.30
   0  -2   1 1869.61   95.89
   0   2  -1 1834.12   95.79
   0   2  -1 2060.79   97.19
   0   2   1 1838.22   95.79
   0   2  -1 1743.53   97.09
   2   2   1 2378.96  123.39
   4  -2   1 3293.87  169.98
   4  -2   1 3173.98  169.38
   4   2   1 3472.35  170.78
   6  -2   1 1547.85   81.19
   6  -2   1 1523.45   81.39
  -6  -2  -1 1613.24   80.89
   6  -2   1 1627.44   82.19
   6   2   1 1598.94   82.99
   6   2   1 1579.64   80.79
   6   2   1 1552.14   82.09
  -6   2  -1 1544.75   81.09
   8  -2   1 4762.12  242.48
   8  -2   1 4526.85  241.88
   8   2   1 4753.82  243.78
   8   2   1 4934.71  243.98
  10  -2   1  387.36   22.00
  10  -2   1  417.46   22.70
 -10  -2  -1  400.26   21.20
  10  -2   1  378.56   21.70
  10  -2   1  391.76   20.70
 -10   2  -1  388.96   21.90
  10   2   1  407.06   25.10
  10   2   1  389.06   21.10
  10   2   1  377.46   23.10
  12  -2   1  455.15   24.40
 -12  -2  -1  474.05   24.90
  12  -2   1  480.05   26.00
  12  -2   1  449.26   27.00
 -12   2  -1  453.05   25.80
  12   2   1  454.35   29.20
  12   2   1  468.75   24.60
  14  -2   1  273.57   17.40
  14  -2   1  293.87   16.70
  14  -2   1  265.77   15.70
  14  -2   1  310.47   18.00
 -14  -2  -1  287.07   16.00
  14   2   1  290.87   21.90
 -14   2  -1  284.37   17.30
  14   2   1  282.47   15.90
 -16  -2  -1  333.87   18.00
  16  -2   1  308.57   19.50
  16  -2   1  314.67   17.80
  16  -2   1  327.27   20.50
  16  -2   1  301.57   18.70
  16   2   1  291.67   25.70
 -16   2  -1  319.47   19.50
  16   2   1  342.27   18.10
  16   2   1  347.37   22.70
  18  -2   1    4.50    3.50
  18  -2   1   -9.30    6.00
  18  -2   1    3.80    2.00
 -18  -2  -1    1.10    1.90
  18  -2   1   -1.00    1.80
 -18   2  -1    3.50    3.20
  18   2   1  -10.40   11.10
  18   2   1    4.60    2.40
  18   2   1    6.50    6.70
  20  -2   1    5.50    3.20
 -20  -2  -1    4.10    3.70
  20  -2   1   12.30    7.50
  20  -2   1    2.00    3.70
 -20  -2  -1    5.70    2.20
  20  -2   1    2.30    2.10
 -20   2  -1    3.90    2.10
 -20   2  -1    5.40    3.70
  20   2   1    5.20    2.90
  20   2   1   10.10   13.40
  20   2   1    1.30    3.90
  22  -2   1   17.00   11.00
  22  -2   1    4.20    2.50
 -22  -2  -1   -2.90    3.30
 -22  -2  -1    1.60    2.20
  22  -2   1    0.80    1.80
  22  -2   1    2.70    3.00
  22  -2   1    4.70    4.20
  22   2   1    0.10    4.00
 -22   2  -1    6.40    4.00
 -22   2  -1    2.10    1.90
  22   2   1    2.40    4.00
  22   2   1   36.50   17.60
  22   2   1    2.70    2.90
  24  -2   1    3.70    2.20
  24  -2   1    0.00    4.30
 -24  -2  -1    4.50    4.20
  24  -2   1   10.70   14.50
  24  -2   1    2.90    4.80
 -24  -2  -1    4.40    2.70
  24   2   1   32.10   22.90
  24   2   1    8.10    3.50
  24   2   1    3.70    6.30
 -24   2  -1    2.10    4.20
 -24   2  -1    3.30    2.20
  24   2   1   -2.70    2.70
 -26  -2  -1    1.90    5.40
  26  -2   1  -25.00   17.50
 -26  -2  -1    2.30    3.00
  26  -2   1    1.70    2.20
  26  -2   1    4.70    2.90
  26  -2   1    0.80    5.10
  26   2   1   21.70   28.70
  26   2   1    0.30    3.40
  26   2   1    1.90    3.60
 -26   2  -1    1.40    3.20
 -26   2  -1    0.50    3.90
  28  -2   1    3.40    2.50
 -28  -2  -1    8.70    4.60
 -28  -2  -1    8.30    5.40
  28  -2   1   20.00   25.00
  28  -2   1    9.30    6.60
 -28   2  -1    7.70    3.40
  28   2   1    7.90    3.40
  28   2   1   -1.80   34.80
  28   2   1    3.30    4.20
 -28   2  -1    3.50    6.70
  30  -2   1   11.00    3.10
 -30  -2  -1   12.90    4.50
 -30  -2  -1   10.10    4.50
  30  -2   1   14.20    6.30
 -30   2  -1   15.50    3.80
 -30   2  -1    3.90    4.80
  30   2   1    8.20    3.80
  30   2   1   15.30    5.60
  32  -2   1  119.19    9.10
 -32  -2  -1  152.98   17.50
  32  -2   1  111.79   13.10
 -32  -2  -1  123.69   10.70
 -32   2  -1  117.79    9.50
  32   2   1  119.19   10.10
 -32   2  -1  117.99   15.70
  32   2   1  117.59   10.40
  32   2   1  114.69   13.40
 -34  -2  -1   -2.70    3.40
  34  -2   1    3.00    2.50
  34   2   1    4.50    3.50
 -34   2  -1    0.80    3.60
  36  -2   1    9.20    2.90
 -36  -2  -1    5.20    3.70
 -36   2  -1    1.50    3.30
  36   2   1    6.60    3.10
  38  -2   1    1.40    2.30
 -38  -2  -1    1.70    2.80
 -38   2  -1    1.00    2.80
  38   2   1    1.50    2.60
  40  -2   1    0.90    2.10
 -40  -2  -1    0.10    2.30
 -40   2  -1   -0.70    2.50
  40   2   1    0.20    2.20
 -42  -2  -1   -1.10    1.60
 -42   2  -1    0.80    1.50
  41  -3  -1   -0.40    1.60
 -41  -3   1    1.30    2.00
 -41   3   1    1.50    2.10
  41   3  -1   -0.60    1.70
 -39  -3   1    0.40    2.40
  39  -3  -1    3.40    2.20
  39   3  -1    1.50    2.40
 -39   3   1    1.60    2.50
  37  -3  -1   32.70    4.10
 -37  -3   1   18.00    4.10
  37   3  -1   31.40    4.50
 -37   3   1   27.60    4.30
  35  -3  -1   57.19    5.70
  35   3  -1   47.90    5.80
 -35   3   1   61.69    6.60
  33  -3  -1   22.40    3.80
 -33  -3   1   15.70    4.70
 -33   3   1   20.70    4.10
  33   3  -1   18.60    4.50
 -31  -3   1    0.80    4.20
  31  -3  -1    4.00    2.50
  31  -3  -1   24.40   30.30
 -31  -3   1   -1.10    4.60
  31   3  -1   -4.20    3.70
  31   3  -1   -5.70   47.50
 -31   3   1    5.20    3.30
  31   3  -1   -0.10    3.30
 -31   3   1    2.80    7.60
  29  -3  -1    7.80   21.30
 -29  -3   1   14.10    4.90
  29  -3  -1    6.50    6.60
 -29  -3   1    9.00    3.70
  29  -3  -1   13.70    2.80
 -29   3   1    3.10    4.80
 -29   3   1   16.60    3.80
  29   3  -1    5.30    4.80
  29   3  -1    9.50    3.60
  29   3  -1   54.79   38.00
  27  -3  -1   -4.70   17.00
 -27  -3   1   -4.00    4.00
 -27  -3   1    3.20    2.90
  27  -3  -1    5.40    6.00
  27  -3  -1   -0.80    5.30
  27  -3  -1    1.60    2.30
 -27   3   1    1.10    2.60
  27   3  -1    2.60    3.30
  27   3  -1   37.50   30.60
  27   3  -1    1.00    3.80
  27   3  -1    5.40    7.60
 -27   3   1    2.70    4.70
  25  -3  -1   13.00    5.50
  25  -3  -1    9.10    3.50
 -25  -3   1   16.50    5.20
  25  -3  -1   14.00    2.70
  25  -3  -1    2.20    5.50
 -25  -3   1   10.20    3.20
  25  -3  -1   31.60   13.50
  25   3  -1   13.30    4.20
  25   3  -1   12.20    9.50
  25   3  -1   75.29   24.90
 -25   3   1   12.40    2.80
 -25   3   1   18.30    6.00
  25   3  -1   11.40    4.30
 -23  -3   1    1.30    4.00
  23  -3  -1    0.00    1.60
 -23  -3   1    1.80    2.30
  23  -3  -1   16.90    9.10
  23  -3  -1    1.50    2.30
  23  -3  -1    4.50    5.30
  23  -3  -1    1.40    4.70
  23   3  -1    2.30    5.00
  23   3  -1    1.50    3.00
 -23   3   1   -1.30    3.80
  23   3  -1    3.50   19.40
 -23   3   1   -0.50    1.90
  23   3  -1    3.30    3.10
  21  -3  -1   18.10    3.80
  21  -3  -1   22.10    3.60
  21  -3  -1   19.20    2.60
  21  -3  -1   22.40    8.00
  21  -3  -1   24.50    6.30
 -21  -3   1   16.00    3.10
 -21  -3   1   20.20    4.70
  21   3  -1   -8.20   16.40
  21   3  -1   26.80    3.50
  21   3  -1   32.40    5.90
  21   3  -1   24.10    7.50
 -21   3   1   19.60    3.00
 -21   3   1   21.00    5.30
  21   3  -1   25.30    5.10
  19  -3  -1    0.20    1.90
  19  -3  -1    2.60    4.10
  19  -3  -1    4.70    5.60
 -19  -3   1    0.40    1.90
  19   3  -1   -2.20    2.10
  19   3  -1   -3.20    3.50
  19   3  -1   -9.00   13.60
  19   3  -1    2.90    2.00
 -19   3   1    3.50    4.00
  17  -3  -1    2.00    5.60
 -17  -3   1    5.10    2.10
  17  -3  -1    3.00    3.10
  17  -3  -1    3.10    2.90
  17  -3  -1    8.50    4.50
  17   3  -1    6.40    4.80
 -17   3   1    7.00    3.80
  17   3  -1    2.30    2.10
  17   3  -1    1.50   11.60
  15  -3  -1  168.98   12.70
  15  -3  -1  154.08    9.60
  15  -3  -1  159.58   12.20
  15  -3  -1  164.88   10.90
 -15  -3   1  156.48   10.20
  15   3  -1  161.78    9.90
 -15   3   1  171.78   12.20
  15   3  -1  152.68   17.10
  15   3  -1  151.78   13.30
  13  -3  -1  549.05   31.50
  13  -3  -1  542.95   30.90
 -13  -3   1  523.75   29.50
  13  -3  -1  528.55   28.80
  13   3  -1  552.14   29.20
  13   3  -1  518.35   35.10
 -13   3   1  564.04   30.90
  13   3  -1  600.14   34.00
  11  -3  -1   27.70    2.70
  11  -3  -1   20.30    4.60
  11  -3  -1   24.40    5.90
 -11  -3   1   18.70    3.30
 -11   3   1   27.80    4.60
  11   3  -1   16.60    8.70
  11   3  -1   19.30    3.00
   9  -3  -1  531.15   27.40
   9  -3  -1  508.65   29.00
   9  -3  -1  536.45   29.10
  -9  -3   1  505.25   28.40
  -9   3   1  532.95   30.10
   9   3  -1  518.55   28.10
   9   3  -1  534.85   32.50
   7  -3  -1    3.00    4.90
  -7  -3   1    5.90    2.50
   7  -3  -1    6.70    2.80
   7  -3  -1    4.80    3.10
   7  -3  -1    6.90    1.40
   7   3  -1    6.80    2.30
   7   3  -1    3.40    2.90
  -7   3   1    2.50    2.70
  -5  -3   1   27.20    3.60
   5  -3  -1   27.80    4.10
   5  -3  -1   18.70    5.80
   5  -3  -1   42.20    5.70
   5  -3  -1   26.60    2.60
   5   3  -1   20.20    3.30
  -5   3   1   31.10    4.10
   5   3  -1   26.30    5.00
   5   3  -1   24.60    7.00
  -3  -3   1    5.40    2.70
   3  -3  -1    8.80    1.60
   3  -3  -1    6.30    3.00
   3   3  -1   12.10    4.70
   3   3  -1    6.00    6.20
  -3   3   1    8.10    3.00
   3   3  -1    5.50    2.70
   1  -3  -1   81.89    6.90
  -1   3   1   82.89    6.80
  -1   3   1   93.39    9.40
  -1   3   1   90.19   10.20
   1   3  -1   86.69    6.80
   1   3  -1   87.69    9.80
   1   3  -1   90.09    8.40
   1  -3   1  103.59    7.50
  -1  -3  -1   97.19    7.20
   1   3   1   81.79    9.80
  -1   3  -1   92.69    8.10
   1   3   1  100.99    7.30
  -1   3  -1  108.29   11.60
  -1   3  -1   97.39    7.30
  -3  -3  -1  592.74   30.60
   3  -3   1  594.54   31.00
   3  -3   1  480.05   30.90
   3   3   1  568.64   33.60
   3   3   1  612.24   30.70
  -3   3  -1  620.54   30.90
   3   3   1  514.35   32.70
   5  -3   1  122.89    9.10
  -5  -3  -1  130.59    8.50
   5  -3   1  113.39   11.90
   5  -3   1  132.39    9.00
   5   3   1  133.99    8.60
  -5   3  -1  124.19    8.80
   5   3   1  129.19   12.90
   7  -3   1  268.77   16.80
   7  -3   1  279.07   16.70
  -7  -3  -1  275.87   16.00
   7  -3   1  258.27   18.10
   7  -3   1  284.27   14.70
   7   3   1  300.57   21.20
   7   3   1  294.07   16.00
  -7   3  -1  286.17   16.60
   7   3   1  277.47   17.90
   9  -3   1  368.86   22.50
   9  -3   1  395.96   24.10
  -9  -3  -1  423.56   21.90
   9  -3   1  400.26   23.00
   9  -3   1  389.76   20.60
   9   3   1  410.26   21.80
  -9   3  -1  398.16   22.60
   9   3   1  374.26   27.30
   9   3   1  389.76   24.10
 -11  -3  -1  132.69    8.30
  11  -3   1  119.59    8.90
  11  -3   1  115.69   11.70
  11  -3   1  124.99    9.70
  11  -3   1  123.29    7.10
  11   3   1  105.29   13.40
  11   3   1  119.49    8.10
 -11   3  -1  117.19    9.60
 -13  -3  -1  297.07   17.10
  13  -3   1  296.37   19.30
  13  -3   1  331.97   19.80
  13  -3   1  295.87   16.30
  13  -3   1  287.27   18.80
  13   3   1  294.77   17.00
  13   3   1  282.17   25.40
 -13   3  -1  327.87   18.90
  15  -3   1   31.40    7.10
  15  -3   1   47.00    6.30
  15  -3   1   37.90    4.70
 -15  -3  -1   39.90    4.20
  15  -3   1   38.90    3.70
  15   3   1   39.80    4.10
 -15   3  -1   43.10    6.00
  15   3   1   26.90   12.30
  15   3   1   64.99   11.60
 -17  -3  -1   14.20    2.80
  17  -3   1    9.70    4.70
  17  -3   1   17.70    6.60
  17  -3   1   15.50    3.10
  17  -3   1   16.80    2.60
  17   3   1    9.10    4.60
 -17   3  -1   11.60    4.20
  17   3   1   11.40    2.60
  17   3   1   42.00   15.00
  19  -3   1   -4.10    3.80
  19  -3   1    1.40    1.90
 -19  -3  -1   -1.00    3.30
 -19  -3  -1    1.70    2.10
  19  -3   1   -0.20    2.30
  19  -3   1   -0.80    1.20
  19   3   1    1.30    3.90
 -19   3  -1    2.20    3.60
 -19   3  -1   -0.80    1.90
  19   3   1   -3.10   17.30
  19   3   1    0.60    3.10
  19   3   1   -1.40    2.10
  21  -3   1   22.10    9.10
  21  -3   1   23.40    6.20
  21  -3   1   17.30    2.60
  21  -3   1   25.00    3.60
 -21  -3  -1   17.10    4.60
 -21  -3  -1   16.70    3.20
  21  -3   1   17.50    4.20
  21   3   1   13.60    3.90
  21   3   1   25.60    7.70
 -21   3  -1   16.50    5.30
  21   3   1   42.40   21.90
  21   3   1   21.30    4.00
 -21   3  -1   17.60    2.70
  23  -3   1   50.99    7.40
 -23  -3  -1   39.30    5.90
 -23  -3  -1   45.10    5.40
  23  -3   1   62.79    9.40
  23  -3   1   35.60   13.90
  23  -3   1   41.60    5.60
  23  -3   1   42.50    4.20
 -23   3  -1   33.60    6.80
 -23   3  -1   41.80    4.70
  23   3   1   48.50    6.00
  23   3   1   43.70    5.90
  23   3   1   38.30   26.80
  23   3   1   72.89   16.50
 -25  -3  -1    6.00    3.00
  25  -3   1    7.40    3.10
  25  -3   1    3.00    5.40
 -25  -3  -1   14.50    6.20
 -25   3  -1    2.70    5.00
  25   3   1  -58.69   46.60
 -25   3  -1   11.00    3.40
  25   3   1    9.60    6.50
  25   3   1    2.40    3.60
 -27  -3  -1    2.40    3.20
 -27  -3  -1    0.70    4.40
  27  -3   1   20.30   23.20
  27  -3   1    1.00    5.80
  27  -3   1   -1.90    2.10
  27   3   1    0.40    3.20
  27   3   1   13.70   39.60
 -27   3  -1   -0.80    4.50
 -27   3  -1    4.60    2.70
  27   3   1    3.80    4.30
 -29  -3  -1   40.90    6.90
  29  -3   1   51.49    5.60
 -29  -3  -1   41.10    6.10
  29  -3   1   59.19    9.60
  29   3   1   36.40    6.60
  29   3   1   57.39    7.00
 -29   3  -1   57.09    6.00
 -29   3  -1   57.69    9.20
 -31  -3  -1   -1.10    4.00
 -31  -3  -1   -4.50    5.00
  31  -3   1   -1.60    2.30
  31  -3   1   -2.40    6.10
 -31   3  -1    0.90    6.90
  31   3   1    0.50    3.00
  31   3   1    3.50    5.50
 -31   3  -1    0.20    3.00
 -33  -3  -1    4.70    4.30
  33  -3   1    2.30    2.40
  33   3   1    1.80    3.10
 -33   3  -1    0.50    3.20
  35  -3   1   11.00    2.70
 -35  -3  -1   13.80    3.90
 -35   3  -1   18.40    4.30
  35   3   1    8.00    3.40
  37  -3   1    0.10    1.90
 -37  -3  -1   -0.80    2.90
 -37   3  -1   -0.30    2.90
  37   3   1   -2.40    2.10
 -39  -3  -1   -1.30    2.30
  39  -3   1    0.30    2.10
  39   3   1    1.50    2.70
 -39   3  -1    1.90    2.40
  41  -3   1    7.60    1.70
 -41  -3  -1   11.10    2.20
 -41   3  -1    2.70    2.00
  41   3   1    9.30    2.00
  40  -4  -1   10.40    2.10
 -40  -4   1   10.90    2.50
  40   4  -1   11.70    2.50
  38  -4  -1    4.40    2.10
 -38  -4   1    2.00    2.50
  38   4  -1    3.60    2.70
 -38   4   1   -1.30    2.40
  36  -4  -1   -0.30    2.10
 -36  -4   1    0.80    2.90
  36   4  -1   -0.40    2.60
 -36   4   1    0.80    2.70
 -34  -4   1   -1.30    3.50
  34  -4  -1   -0.60    2.00
 -34   4   1    1.20    2.80
  34   4  -1   -1.90    2.70
  32  -4  -1    0.40    2.30
 -32  -4   1    0.80    3.80
 -32   4   1   -2.50    2.50
  32   4  -1    0.10    3.10
  30  -4  -1    3.70    2.50
  30  -4  -1  -13.80   28.20
 -30  -4   1    4.90    6.30
  30  -4  -1    4.20    7.50
 -30  -4   1    4.40    3.30
 -30   4   1    2.00    4.90
  30   4  -1    9.60    5.40
 -30   4   1   15.70    4.60
 -28  -4   1   47.20    7.20
 -28  -4   1   51.99    6.30
  28  -4  -1   71.89    6.00
  28  -4  -1   74.99   11.70
 -28   4   1   72.59    6.40
  28   4  -1   58.39    7.60
  28   4  -1   70.19    8.10
 -28   4   1   78.29   10.90
  26  -4  -1   -0.40    4.00
  26  -4  -1   21.60   16.60
  26  -4  -1   -1.60    1.70
 -26  -4   1    1.30    4.40
 -26  -4   1   -1.60    2.40
 -26   4   1    2.30    5.20
 -26   4   1   -2.70    2.40
  26   4  -1    1.30    3.50
  26   4  -1    0.70    7.10
  26   4  -1  -22.30   32.20
  24  -4  -1    3.60    2.60
 -24  -4   1    2.00    5.30
  24  -4  -1    4.30    3.70
  24  -4  -1   10.10    6.60
 -24  -4   1    4.70    2.80
  24  -4  -1   30.10   13.20
  24   4  -1  -64.29   30.40
 -24   4   1    7.60    5.70
  24   4  -1   -0.90   11.30
 -24   4   1    3.50    2.50
  24   4  -1    2.90    3.70
  24   4  -1    1.40    4.40
  22  -4  -1   34.20    5.50
  22  -4  -1   28.80    7.40
 -22  -4   1   25.00    5.50
  22  -4  -1   38.90   11.40
  22  -4  -1   34.90    3.80
 -22  -4   1   41.10    4.90
  22   4  -1   39.80    5.20
  22   4  -1   36.30    5.80
 -22   4   1   34.90    4.20
  22   4  -1   21.10   24.00
 -22   4   1   39.90    7.70
  22   4  -1   49.70   11.40
  20  -4  -1   33.80    8.80
 -20  -4   1   34.80    5.80
 -20  -4   1   54.69    5.60
  20  -4  -1   46.40    6.00
  20  -4  -1   49.99    8.30
  20  -4  -1   46.30    4.10
  20   4  -1   45.10   10.30
  20   4  -1   83.59   22.30
  20   4  -1   47.90    6.30
  20   4  -1   47.80    5.20
 -20   4   1   40.40    4.50
 -20   4   1   47.40    8.20
  18  -4  -1   33.10    6.60
  18  -4  -1   38.90    4.00
  18  -4  -1   57.49    7.60
 -18  -4   1   29.00    4.60
  18  -4  -1   39.60    3.60
  18  -4  -1   38.90    8.80
 -18  -4   1   24.80    5.10
  18   4  -1   16.40   15.10
  18   4  -1   43.20    4.50
 -18   4   1   24.60    6.40
  18   4  -1   20.40    6.00
  18   4  -1   32.30    5.10
 -18   4   1   37.30    4.00
  16  -4  -1   -0.10    3.60
  16  -4  -1   -2.70    3.70
  16  -4  -1   -0.40    1.60
  16  -4  -1   -7.60    6.70
 -16  -4   1    2.20    2.50
 -16   4   1    0.30    3.60
  16   4  -1    0.60    2.00
  16   4  -1    0.80    3.90
  14  -4  -1   34.00    5.90
  14  -4  -1   35.00    6.30
  14  -4  -1   15.60    6.90
  14  -4  -1   35.90    3.40
 -14  -4   1   30.30    4.20
  14   4  -1   36.50    4.10
  14   4  -1   34.70   12.20
 -14   4   1   28.50    5.50
  14   4  -1   20.40    4.90
  12  -4  -1  352.06   23.30
 -12  -4   1  331.47   19.70
  12  -4  -1  342.17   20.60
  12  -4  -1  336.77   18.30
  12  -4  -1  348.97   21.30
  12   4  -1  359.66   19.40
  12   4  -1  317.67   22.60
  12   4  -1  315.37   27.70
 -12   4   1  333.37   21.00
 -10  -4   1  325.47   19.30
  10  -4  -1  315.07   22.60
  10  -4  -1  336.07   20.60
  10  -4  -1  343.57   17.90
  10   4  -1  310.37   21.80
  10   4  -1  339.27   25.50
  10   4  -1  326.97   19.00
 -10   4   1  352.06   20.40
   8  -4  -1  386.66   23.10
   8  -4  -1  359.16   23.00
  -8  -4   1  406.66   22.30
   8  -4  -1  406.26   20.70
   8  -4  -1  365.66   25.20
   8   4  -1  375.76   27.80
   8   4  -1  389.36   24.60
   8   4  -1  404.46   22.00
  -8   4   1  390.46   22.90
   6  -4  -1  228.18   15.60
  -6  -4   1  191.48   12.10
   6  -4  -1  159.98   15.80
   6  -4  -1  187.08   12.60
   6   4  -1  170.68   11.80
  -6   4   1  179.68   12.40
   6   4  -1  160.38   16.30
  -4  -4   1   14.10    3.70
   4  -4  -1    6.30    3.90
   4  -4  -1    7.30    3.80
   4  -4  -1    9.80    6.30
   4   4  -1    7.20    8.20
   4   4  -1   14.80    4.60
  -4   4   1   14.60    3.80
  -2  -4   1   28.40    4.40
   2  -4  -1   25.70    4.60
   2   4  -1   29.50    8.20
   2   4  -1   29.80    4.40
  -2   4   1   19.90    4.20
  -2   4   1   29.70    5.50
  -2   4   1   19.40    8.70
   2   4  -1   18.60    4.10
   0  -4  -1  127.39    9.40
   0   4  -1  122.09   10.60
   0   4  -1  141.29   14.00
   0   4   1  123.09   10.80
   0   4  -1  130.59    9.40
   0   4   1  111.99   13.80
   0   4   1  129.89    9.60
  -2  -4  -1   80.39    7.20
   2  -4   1   71.59    7.20
   2   4   1   75.39    8.60
  -2   4  -1   69.39    7.00
   2   4   1   66.49   11.40
   2   4   1   81.39    7.30
   4  -4   1   26.50    5.40
   4  -4   1   25.00    4.80
   4  -4   1   38.50    9.60
  -4   4  -1   20.90    4.70
   4   4   1   24.00    5.40
   4   4   1   24.40    4.10
   4   4   1   10.30   16.80
   6  -4   1  203.48   14.30
   6  -4   1  147.89   11.90
  -6  -4  -1  154.88   11.10
   6  -4   1  140.69   16.00
  -6   4  -1  170.48   12.10
   6   4   1  192.68   15.20
   6   4   1  165.38   19.20
   6   4   1  183.48   11.40
   8  -4   1  439.16   24.10
   8  -4   1  375.36   22.40
   8  -4   1  378.86   25.20
  -8  -4  -1  342.27   21.10
   8   4   1  352.06   23.70
   8   4   1  342.87   28.40
  -8   4  -1  352.06   22.00
   8   4   1  386.56   21.20
  10  -4   1   47.40    6.40
  10  -4   1   46.90    5.80
 -10  -4  -1   48.50    5.10
  10  -4   1   42.80    9.40
  10   4   1   42.40    4.80
  10   4   1   62.49   10.10
 -10   4  -1   50.49    6.40
  10   4   1   24.40   13.30
  12  -4   1   29.70    8.10
  12  -4   1   45.00    5.80
 -12  -4  -1   51.69    5.30
  12  -4   1   40.70    6.20
  12   4   1   52.19    9.80
  12   4   1   44.60   14.60
  12   4   1   41.90    4.90
 -12   4  -1   36.10    6.00
  14  -4   1   35.70    9.40
  14  -4   1   44.70    5.90
 -14  -4  -1   37.30    4.70
  14  -4   1   35.00    6.60
  14   4   1   34.60   14.50
  14   4   1   66.09   12.40
  14   4   1   38.50    4.50
 -14   4  -1   44.40    6.70
 -16  -4  -1    8.10    3.80
  16  -4   1   14.90    8.50
  16  -4   1   15.90    3.80
 -16  -4  -1   10.00    2.70
  16  -4   1    5.50    4.40
  16   4   1   11.30    3.00
  16   4   1    8.40   18.40
  16   4   1    3.00    5.30
 -16   4  -1    4.10    2.50
 -16   4  -1   10.10    4.70
 -18  -4  -1    0.70    3.70
  18  -4   1   -4.20    4.10
  18  -4   1   -2.90    2.40
  18  -4   1    1.60    1.50
  18  -4   1   -9.20    8.80
  18   4   1    0.00    2.20
 -18   4  -1    1.30    2.50
  18   4   1   -7.30    5.90
  18   4   1   35.10   21.40
  18   4   1   -2.10    2.80
 -20  -4  -1    6.90    4.10
  20  -4   1    9.30    2.10
 -20  -4  -1   10.90    3.00
  20  -4   1    0.40   10.30
  20  -4   1    7.20    3.40
  20  -4   1    7.00    5.50
  20   4   1   43.00   24.80
  20   4   1    9.40    6.10
 -20   4  -1    3.20    4.60
  20   4   1    2.60    3.50
 -20   4  -1   10.70    2.80
  20   4   1   10.60    3.10
  22  -4   1    0.90    3.40
 -22  -4  -1   -6.00    3.70
  22  -4   1   -3.20    4.80
  22  -4   1    3.90   13.40
  22  -4   1   -0.60    1.70
 -22  -4  -1   -3.90    2.00
  22   4   1    2.20    2.90
  22   4   1   15.30   31.20
 -22   4  -1    3.10    4.70
 -22   4  -1    3.00    2.20
  22   4   1    2.70    3.30
  24  -4   1    1.60    1.90
 -24  -4  -1   -0.70    2.30
  24  -4   1    9.80    6.20
  24  -4   1   -7.80   17.50
 -24  -4  -1   -5.50    3.80
  24   4   1    2.00    3.50
  24   4   1   13.00   35.40
 -24   4  -1    1.10    2.60
  24   4   1    2.00    3.70
 -24   4  -1   -2.90    4.70
 -26  -4  -1    1.90    2.80
  26  -4   1    0.40    6.00
 -26  -4  -1   -4.30    3.90
  26  -4   1    1.00    2.10
  26  -4   1  -33.50   22.30
  26   4   1    2.10    3.50
  26   4   1   -0.40    3.60
 -26   4  -1   -1.40    2.30
 -26   4  -1    0.70    4.90
  28  -4   1   60.89   10.40
 -28  -4  -1   45.70    6.70
  28  -4   1   59.69    5.60
 -28  -4  -1   53.19    6.90
 -28   4  -1   61.89    6.10
 -28   4  -1   75.09   10.70
  28   4   1   73.19    8.40
  28   4   1   49.90    7.00
  30  -4   1    5.40    2.70
 -30  -4  -1    0.40    4.00
  30   4   1    3.80    3.80
 -30   4  -1    4.80    2.90
 -32  -4  -1   -2.40    3.40
  32  -4   1    3.20    2.30
  32   4   1    1.70    3.20
 -32   4  -1    0.40    2.80
  34  -4   1    2.20    2.10
 -34  -4  -1    0.30    3.10
  34   4   1    2.20    2.80
 -34   4  -1    1.90    2.90
  36  -4   1    3.00    2.00
 -36  -4  -1    2.30    2.70
 -36   4  -1    1.30    3.00
  36   4   1    1.60    2.50
 -38  -4  -1   19.90    3.50
  38  -4   1   10.70    2.50
 -38   4  -1    8.70    2.60
  38   4   1   17.00    3.20
  40  -4   1    1.30    1.40
 -40  -4  -1    3.10    1.90
 -40   4  -1    2.50    2.10
  40   4   1    1.00    1.60
  39  -5  -1    0.70    1.30
 -39  -5   1   -0.20    1.70
  39   5  -1   -1.10    1.50
 -39   5   1   -1.30    2.00
 -37  -5   1    0.10    2.20
  37  -5  -1    0.60    1.70
  37   5  -1   -0.40    2.10
 -37   5   1    2.10    2.70
  35  -5  -1   -0.60    1.70
 -35  -5   1    0.70    3.00
  35   5  -1   -0.10    2.60
 -35   5   1    2.00    2.50
 -33  -5   1    4.10    3.60
  33  -5  -1    3.00    2.30
  33   5  -1    8.40    3.10
 -33   5   1    8.20    3.00
 -31  -5   1    3.00    4.00
  31  -5  -1    7.50    2.60
  31   5  -1    1.80    3.10
 -31   5   1    4.40    2.90
  29  -5  -1   53.79    5.20
 -29  -5   1   40.60    6.40
 -29   5   1   59.99    5.60
  29   5  -1   36.30    5.70
 -27  -5   1    3.90    3.00
  27  -5  -1    4.60    7.00
  27  -5  -1    1.60    1.80
 -27  -5   1   -1.40    3.90
  27  -5  -1   -0.10   23.00
  27   5  -1  -93.39   47.90
  27   5  -1    5.20    4.20
  27   5  -1   -2.70    3.70
 -27   5   1   -0.30    2.60
 -27   5   1   -1.40    4.90
  25  -5  -1    3.50    6.80
  25  -5  -1   36.20   17.80
  25  -5  -1    8.20    2.50
 -25  -5   1    7.50    4.80
 -25  -5   1    5.60    2.80
 -25   5   1    8.70    6.30
 -25   5   1    8.70    2.90
  25   5  -1    7.00    4.00
  25   5  -1   -2.90   40.40
  25   5  -1    6.40    4.40
  23  -5  -1    1.00    5.80
  23  -5  -1    3.70    3.90
  23  -5  -1   -3.70    1.70
 -23  -5   1    1.60    4.60
 -23  -5   1   -1.20    2.10
  23  -5  -1   -7.80   13.70
  23   5  -1    0.00    3.30
  23   5  -1   12.20   12.80
 -23   5   1   -1.50    4.60
 -23   5   1    2.50    2.60
  23   5  -1   -0.20    2.80
  23   5  -1  -27.90   32.30
 -21  -5   1   22.70    4.00
  21  -5  -1   27.00    7.90
  21  -5  -1   27.30    3.20
 -21  -5   1   23.40    5.60
  21  -5  -1   21.80    4.90
  21   5  -1   32.10   13.40
 -21   5   1   27.80    4.10
 -21   5   1   18.20    7.00
  21   5  -1   22.50    4.20
  21   5  -1   33.30   39.20
  21   5  -1   20.60    5.00
 -19  -5   1  113.89    9.00
  19  -5  -1  113.39    7.80
 -19  -5   1  112.69   10.40
  19  -5  -1  136.19   15.60
  19  -5  -1  132.39   13.40
  19   5  -1  116.19   27.80
  19   5  -1  118.29    8.90
  19   5  -1  122.49   10.60
 -19   5   1  117.19    8.40
  19   5  -1  132.89   17.60
 -19   5   1  130.39   13.40
 -17  -5   1  108.19    8.70
  17  -5  -1  116.79    7.60
  17  -5  -1  102.79   13.40
  17  -5  -1  117.19   12.30
  17  -5  -1  114.39    9.80
 -17  -5   1  113.99   10.00
  17   5  -1  138.79   19.00
 -17   5   1  126.09   12.50
  17   5  -1   97.29   23.90
  17   5  -1  112.19    9.90
 -17   5   1  106.69    7.80
  17   5  -1  105.99    8.30
 -15  -5   1   59.69    8.60
  15  -5  -1   63.79    7.10
  15  -5  -1   77.19    9.60
 -15  -5   1   44.40    6.30
  15  -5  -1   67.49    8.00
  15  -5  -1   59.19   11.50
  15   5  -1   71.19    7.80
  15   5  -1   58.19    9.60
 -15   5   1   61.29    5.20
  15   5  -1   52.09   19.40
  15   5  -1   69.09    6.10
 -15   5   1   74.29   11.70
  13  -5  -1   10.70    9.40
  13  -5  -1   22.70    3.30
  13  -5  -1   25.20    5.70
 -13  -5   1   19.90    3.90
  13   5  -1   29.30   16.00
 -13   5   1   21.20    5.90
  13   5  -1   23.00    4.90
  13   5  -1   32.00    4.40
  11  -5  -1   29.80   17.40
  11  -5  -1   58.29    7.90
  11  -5  -1   90.89   10.20
 -11  -5   1   63.69    6.60
  11   5  -1   45.20   15.90
  11   5  -1  103.49   14.30
 -11   5   1   61.89    8.00
  11   5  -1   72.29    6.80
  -9  -5   1   16.30    3.90
   9  -5  -1    9.80    8.20
   9  -5  -1   24.10    5.30
   9  -5  -1   36.40    7.50
   9   5  -1   19.20    5.20
  -9   5   1   24.80    5.30
   9   5  -1   16.90    3.80
   9   5  -1   23.60   12.10
   7  -5  -1   -3.50    9.00
   7  -5  -1   21.40    6.10
  -7  -5   1   14.60    4.10
   7  -5  -1    7.90    4.10
  -7   5   1   15.10    4.70
   7   5  -1    9.40    7.20
   7   5  -1    5.00   11.90
   7   5  -1   15.70    3.90
   5  -5  -1    3.60    3.90
  -5  -5   1    4.30    3.30
   5  -5  -1    5.10    3.70
   5  -5  -1   -2.10    9.00
   5   5  -1    5.10    4.60
   5   5  -1    3.00    3.30
   5   5  -1   11.00   11.50
  -5   5   1    0.60    3.40
   3  -5  -1   38.10    6.00
  -3  -5   1   40.90    5.60
   3  -5  -1   22.30    9.30
   3   5  -1   36.40    6.50
   3   5  -1   45.00    5.80
   3   5  -1   35.80   11.00
  -3   5   1   41.80    5.80
  -1  -5   1   20.80    4.60
   1  -5  -1   26.60    4.80
   1   5  -1   30.90   11.60
  -1   5   1   28.70    4.80
   1   5  -1   40.60    9.10
  -1   5   1   24.60   11.20
   1   5  -1   19.40    4.30
  -1  -5  -1   22.50    4.50
   1   5   1   19.90    4.60
  -1   5  -1    8.70    3.80
   1   5   1   21.80    7.10
   1   5   1    1.60   12.40
  -3  -5  -1   61.59    6.90
   3  -5   1   62.29   11.80
   3  -5   1   77.59    8.70
   3  -5   1   55.49    7.10
   3   5   1   71.49    9.60
  -3   5  -1   62.09    7.00
   3   5   1   54.29    6.40
   3   5   1   77.39   15.30
  -5  -5  -1   23.70    4.20
   5  -5   1   29.10    7.30
   5  -5   1    6.40   10.50
   5  -5   1   17.10    4.70
  -5   5  -1   14.20    4.30
   5   5   1   23.50    4.40
   5   5   1   31.90   12.30
   5   5   1   15.70    4.90
   7  -5   1    4.30    9.30
   7  -5   1    4.30    3.80
   7  -5   1    1.60    3.70
  -7  -5  -1    1.70    3.10
   7   5   1   -2.50    2.90
  -7   5  -1    3.60    3.60
   7   5   1   -3.50   14.10
   7   5   1   -1.80    5.40
   9  -5   1   95.69    9.60
   9  -5   1  111.69   11.20
  -9  -5  -1   86.69    7.50
   9  -5   1   76.39   13.20
   9   5   1   79.49    7.40
   9   5   1   70.69   10.30
   9   5   1   38.90   17.20
  -9   5  -1   84.49    9.00
 -11  -5  -1   34.50    4.80
  11  -5   1   34.70    6.80
  11  -5   1   29.80    5.90
  11  -5   1   23.40   10.00
  11   5   1   24.90   15.10
  11   5   1   51.59   11.40
 -11   5  -1   33.20    6.20
  11   5   1   29.70    4.30
 -13  -5  -1   -0.40    3.40
  13  -5   1    0.80    4.80
  13  -5   1    1.10    2.00
  13  -5   1    2.70    4.70
 -13  -5  -1   -0.10    2.50
 -13   5  -1   -0.60    1.80
 -13   5  -1    0.60    3.80
  13   5   1  -31.60   18.90
  13   5   1    3.60    2.60
  13   5   1   -2.70    3.20
  13   5   1    0.70    4.60
  15  -5   1    2.20    3.20
  15  -5   1   -3.80   10.60
 -15  -5  -1    2.90    3.80
  15  -5   1    0.50    4.80
  15  -5   1    1.20    3.10
 -15  -5  -1    2.20    3.60
  15   5   1    2.60    4.40
  15   5   1    1.00    2.60
  15   5   1   23.90   22.10
 -15   5  -1    0.70    4.50
  15   5   1   -0.90    7.40
 -15   5  -1    3.30    2.10
  17  -5   1    2.60    1.80
 -17  -5  -1    1.90    2.70
 -17  -5  -1    4.10    4.00
  17  -5   1    2.50    4.20
  17  -5   1   -6.90   11.30
  17  -5   1   -0.40    4.80
  17   5   1    2.80    2.50
  17   5   1   -1.00    3.20
  17   5   1   -0.60   21.90
  17   5   1    7.50   10.60
 -17   5  -1    1.10    2.40
 -17   5  -1    1.00    4.80
 -19  -5  -1    4.50    4.10
  19  -5   1    4.00   12.90
  19  -5   1    4.10    6.20
  19  -5   1    3.90    3.80
  19  -5   1    8.40    2.30
 -19  -5  -1    6.80    3.00
  19   5   1    8.00    4.10
 -19   5  -1   10.60    3.00
  19   5   1  -18.50   29.30
  19   5   1   10.80    3.30
 -19   5  -1   14.00    6.00
 -21  -5  -1   82.89    7.40
  21  -5   1   92.99   12.40
  21  -5   1   83.89    6.70
 -21  -5  -1   86.39    9.30
 -21   5  -1   93.09   11.90
  21   5   1  101.79   11.20
  21   5   1   88.89    8.10
 -21   5  -1   87.19    7.20
 -23  -5  -1   35.20    6.40
  23  -5   1   48.50   19.00
  23  -5   1   57.59    4.90
  23  -5   1   49.60   10.20
 -23  -5  -1   58.69    7.70
  23   5   1   -1.80   46.50
  23   5   1   60.69    7.30
 -23   5  -1   47.20    4.80
  23   5   1   45.00    7.00
 -23   5  -1   56.79   13.90
  25  -5   1    0.50    1.90
  25  -5   1    0.20    6.50
 -25  -5  -1    1.10    4.50
 -25  -5  -1    3.80    3.10
  25   5   1    4.40    4.00
 -25   5  -1    4.20    2.90
 -25   5  -1    6.90    5.60
  25   5   1   10.80    4.60
  27  -5   1   72.29   18.90
 -27  -5  -1   31.60    7.40
  27  -5   1   47.40    5.10
 -27  -5  -1   35.20    6.00
 -27   5  -1   43.20    5.10
  27   5   1   68.89   11.90
 -27   5  -1   38.50   10.00
  27   5   1   52.39    8.70
  29  -5   1   -1.00    2.10
 -29  -5  -1   -2.20    3.70
  29   5   1    1.30    3.30
 -29   5  -1    0.90    2.40
  31  -5   1    5.40    2.50
 -31  -5  -1    3.10    3.50
 -31   5  -1    6.10    2.90
  31   5   1    3.90    3.20
 -33  -5  -1   -1.50    3.20
  33  -5   1   -0.40    2.20
 -33   5  -1    2.60    3.40
  33   5   1    2.20    2.80
  35  -5   1    3.20    2.00
 -35  -5  -1   -0.40    2.60
  35   5   1    1.70    2.60
 -35   5  -1    2.30    2.60
  37  -5   1    4.50    1.80
 -37  -5  -1    4.70    2.20
 -37   5  -1   -0.60    2.10
  37   5   1    3.70    2.20
 -39  -5  -1    4.60    3.10
 -39   5  -1   -1.40    1.90
  38  -6  -1   21.10    2.30
  38   6  -1   23.10    2.60
 -36  -6   1    1.80    2.10
  36  -6  -1    1.20    1.70
 -36   6   1    1.20    2.10
  36   6  -1    1.90    2.20
  34  -6  -1   -0.40    1.50
 -34  -6   1    3.50    2.80
  34   6  -1   -0.50    2.30
 -34   6   1   -1.60    2.20
  32  -6  -1   -0.80    1.80
 -32  -6   1   -1.10    2.70
  32   6  -1    0.30    2.80
 -32   6   1    0.10    2.40
  30  -6  -1    0.40    1.60
 -30  -6   1    1.30    3.80
 -30   6   1    1.60    2.70
  30   6  -1   -0.80    2.70
 -28  -6   1   21.60    5.80
  28  -6  -1   11.60    2.40
  28   6  -1   15.20    4.40
 -28   6   1   16.00    3.50
  26  -6  -1   21.20    2.80
 -26  -6   1   12.90    3.50
 -26  -6   1   34.30    6.30
  26  -6  -1   25.60   14.90
  26   6  -1   42.40    9.50
  26   6  -1   17.70    4.10
 -26   6   1   27.50    7.80
  24  -6  -1   55.69   22.00
  24  -6  -1   85.69    6.40
  24  -6  -1   89.99   12.90
 -24  -6   1   88.49    9.80
  24   6  -1   84.19    9.50
 -24   6   1   79.89   11.90
 -24   6   1   82.59    7.10
  24   6  -1   86.49    8.40
  24   6  -1  132.69   49.80
  22  -6  -1   41.90    4.30
  22  -6  -1   21.00    8.40
  22  -6  -1   47.40   17.70
 -22  -6   1   27.70    4.30
 -22  -6   1   49.20    7.60
  22   6  -1    1.00   39.40
  22   6  -1   30.20    6.10
 -22   6   1   37.20    8.00
 -22   6   1   30.50    4.30
  22   6  -1   37.20    5.20
 -20  -6   1   45.60    6.60
  20  -6  -1   71.29   11.10
  20  -6  -1   61.69    8.10
  20  -6  -1   65.69    5.40
 -20  -6   1   46.50    7.10
  20  -6  -1   60.89   15.60
 -20   6   1   61.29   12.10
  20   6  -1   58.39    6.30
  20   6  -1   57.29   36.80
  20   6  -1   64.39   14.20
  20   6  -1   65.69    7.80
 -20   6   1   61.29    6.10
  18  -6  -1    0.80    2.40
  18  -6  -1   -2.10    5.00
  18  -6  -1   -9.00   12.90
  18  -6  -1    2.70    3.90
 -18  -6   1    0.10    5.10
 -18  -6   1   -1.20    2.50
  18   6  -1    3.10   10.70
  18   6  -1    5.30    5.50
 -18   6   1    2.50    5.10
 -18   6   1    0.20    2.70
  18   6  -1   -2.70    2.30
  18   6  -1  -42.50   31.30
 -16  -6   1    9.60    4.90
  16  -6  -1    7.80    2.60
  16  -6  -1   12.20    6.50
  16  -6  -1    8.00    4.40
 -16  -6   1    3.10    3.10
  16  -6  -1   -7.10   12.80
  16   6  -1   -1.20    5.80
 -16   6   1    9.70    2.90
  16   6  -1   48.40   26.60
  16   6  -1   11.10    3.90
 -16   6   1    5.50    5.20
  16   6  -1   11.00    3.40
  14  -6  -1   42.40    8.20
 -14  -6   1   38.10    6.30
  14  -6  -1   44.70   12.80
  14  -6  -1   49.10    9.20
  14  -6  -1   40.10    4.70
 -14  -6   1   43.60    6.00
  14   6  -1   44.10   12.00
  14   6  -1   22.40   23.60
 -14   6   1   32.80    4.10
 -14   6   1   45.00    7.50
  14   6  -1   39.80    5.60
  14   6  -1   39.80    5.50
  12  -6  -1   -5.40   12.00
 -12  -6   1   -2.10    2.50
 -12  -6   1    3.10    3.60
  12  -6  -1    3.70    2.70
  12  -6  -1   -1.60    4.30
  12  -6  -1    0.70    3.50
  12   6  -1   16.10   18.00
  12   6  -1   -1.30    2.40
 -12   6   1   -2.10    4.10
  12   6  -1   13.50    9.10
 -12   6   1    1.50    2.10
  12   6  -1    1.60    3.20
  10  -6  -1   41.80    8.20
 -10  -6   1   53.79    6.80
 -10  -6   1   45.80    6.30
  10  -6  -1   36.90   12.90
  10  -6  -1   45.20    7.10
  10  -6  -1   51.59    5.50
 -10   6   1   37.40    6.90
 -10   6   1   44.70    5.00
  10   6  -1   21.90   16.80
  10   6  -1   51.89    9.70
  10   6  -1   50.29    6.50
  10   6  -1   62.09   12.90
  -8  -6   1    3.30    3.30
   8  -6  -1    1.90    2.70
  -8  -6   1    0.90    3.40
   8  -6  -1   -5.40    3.00
   8  -6  -1   14.60   10.40
   8  -6  -1    4.70    4.40
  -8   6   1   -3.30    3.70
   8   6  -1   -0.50    4.10
   8   6  -1  -17.60   16.00
   8   6  -1    1.00    2.70
   8   6  -1   -4.20    2.30
  -8   6   1    2.60    2.40
   6  -6  -1   71.39    7.00
   6  -6  -1  102.69   13.40
   6  -6  -1   53.89   12.90
  -6  -6   1   85.89    8.50
   6   6  -1  122.59   19.90
   6   6  -1   87.49    8.40
   6   6  -1   77.69    7.50
  -6   6   1   70.69    8.30
   4  -6  -1  253.97   17.30
  -4  -6   1  259.67   16.90
   4  -6  -1  245.38   25.00
  -4   6   1  243.78   17.10
   4   6  -1  266.77   20.00
   4   6  -1  235.88   28.40
   4   6  -1  251.07   16.50
   2  -6  -1   64.89    7.80
   2  -6  -1   83.89   10.10
  -2  -6   1   76.49    8.20
   2  -6  -1   79.39   15.80
   2   6  -1   63.99    7.60
  -2   6   1   84.79    8.70
   2   6  -1   53.89    8.30
   0  -6  -1    8.10    4.00
   0  -6   1   13.60    4.40
   0   6  -1   22.70    5.00
   0   6   1   17.70    4.80
   2  -6   1   48.40   13.90
   2  -6   1   51.09    7.60
  -2  -6  -1   58.29    7.00
   2  -6   1   65.89    7.60
   2   6   1   14.50   17.70
  -2   6  -1   66.49    7.80
   2   6   1   53.59    6.60
   2   6   1   64.79    9.90
   4  -6   1    3.50    5.10
  -4  -6  -1    0.20    3.30
   4  -6   1   16.80   13.60
  -4  -6  -1    1.30    3.20
  -4   6  -1   -3.60    3.40
   4   6   1    0.10    3.20
   4   6   1   -1.90    7.20
  -4   6  -1    1.00    3.90
   4   6   1    5.10   15.50
   6  -6   1    2.30    4.10
  -6  -6  -1    1.10    3.30
  -6  -6  -1   -1.40    2.90
   6  -6   1   -1.50    3.60
   6  -6   1    1.30    2.60
  -6   6  -1   -0.10    3.80
   6   6   1  -31.90   18.20
   6   6   1    5.80    6.10
  -6   6  -1   -2.00    2.30
   6   6   1   -0.30    2.90
   8  -6   1   21.80    8.00
   8  -6   1   19.50   15.00
  -8  -6  -1   17.10    4.20
   8  -6   1   15.10    3.30
  -8  -6  -1   17.60    4.50
   8   6   1   35.10   24.20
   8   6   1   16.70    3.90
  -8   6  -1   14.20    5.00
  -8   6  -1   16.40    3.30
   8   6   1   15.00    7.10
  10  -6   1    1.50   12.90
  10  -6   1   13.50    3.40
  10  -6   1   11.00    5.20
  10  -6   1    5.70    4.70
 -10  -6  -1   11.50    4.40
 -10  -6  -1    6.40    3.90
 -10   6  -1   12.80    5.00
  10   6   1    6.00    3.20
 -10   6  -1   10.80    2.80
  10   6   1   18.10    6.80
  10   6   1   27.70   22.70
  10   6   1   12.50    6.50
  12  -6   1   -1.00    4.60
 -12  -6  -1   -0.30    3.60
 -12  -6  -1    1.50    2.80
  12  -6   1    2.50   14.00
  12  -6   1   -0.40    2.50
  12  -6   1   -1.80    3.50
  12   6   1  -19.20   24.00
  12   6   1    0.10    2.70
 -12   6  -1    0.70    2.00
  12   6   1   -4.50    5.40
  12   6   1    2.80    3.20
 -12   6  -1   -2.60    3.80
  14  -6   1    2.00    4.00
  14  -6   1   -1.00   14.70
 -14  -6  -1    5.40    3.30
  14  -6   1   -0.80    4.80
 -14  -6  -1    2.80    3.50
  14  -6   1   -0.30    2.10
  14   6   1   -0.40    2.60
 -14   6  -1   -0.20    2.20
 -14   6  -1    3.10    4.90
  14   6   1  -24.50   29.30
  14   6   1   -2.80    3.10
  14   6   1    5.40    9.50
  16  -6   1  108.29    7.50
 -16  -6  -1  106.89   10.50
  16  -6   1  114.29   18.80
 -16  -6  -1  102.39    8.70
  16  -6   1  135.59   14.60
  16   6   1  102.89   10.10
 -16   6  -1   95.29    7.80
 -16   6  -1  118.59   12.80
  16   6   1  140.69   34.80
  16   6   1   98.49    8.60
  18  -6   1  283.27   21.70
 -18  -6  -1  264.87   17.00
  18  -6   1  279.47   15.70
 -18  -6  -1  291.37   18.90
  18   6   1  249.88   16.70
  18   6   1  224.98   52.69
 -18   6  -1  284.77   20.90
 -18   6  -1  280.57   16.30
  18   6   1  256.67   18.30
  20  -6   1   63.99   19.70
 -20  -6  -1   55.19    7.40
 -20  -6  -1   36.40    5.50
  20  -6   1   44.30    9.00
  20  -6   1   38.90    4.40
  20   6   1   39.70    6.40
  20   6   1 -137.49   53.89
 -20   6  -1   41.90    8.70
  20   6   1   54.99    6.30
 -20   6  -1   40.60    4.70
 -22  -6  -1    2.90    4.20
 -22  -6  -1    4.30    2.60
  22  -6   1    5.10    2.30
  22  -6   1    0.20    6.10
  22   6   1    4.10    4.00
 -22   6  -1    3.00    2.80
 -22   6  -1    1.00    5.30
  22   6   1    8.30    3.90
  24  -6   1   24.60    3.20
 -24  -6  -1   23.70    5.60
  24  -6   1   53.99   13.30
 -24  -6  -1   47.20    7.10
  24   6   1   50.49    7.20
 -24   6  -1   27.60    4.20
 -24   6  -1   32.30    9.50
  24   6   1   22.30    4.70
  26  -6   1    3.00    2.50
 -26  -6  -1    2.80    4.30
  26   6   1    4.80    3.70
 -26   6  -1    4.30    2.90
  28  -6   1    1.30    1.90
 -28  -6  -1    2.70    4.10
 -28   6  -1    5.30    2.60
  28   6   1    1.60    3.40
 -30  -6  -1    1.60    3.40
  30  -6   1    0.80    1.60
 -30   6  -1    2.60    2.80
  30   6   1    1.40    3.00
  32  -6   1    9.40    2.30
 -32  -6  -1   11.50    3.80
 -32   6  -1    4.20    2.50
  32   6   1    7.30    3.10
  34  -6   1    1.70    1.70
 -34  -6  -1    3.30    2.50
 -34   6  -1    6.00    2.40
  34   6   1   -0.30    2.20
 -36  -6  -1   -0.30    1.80
  36  -6   1    0.20    1.20
 -36   6  -1   -0.10    1.90
  36   6   1    0.40    1.80
  35  -7  -1    0.30    1.20
 -35  -7   1    0.70    1.80
 -35   7   1   -0.50    1.90
  35   7  -1   -0.20    1.60
 -33  -7   1    0.90    2.40
  33  -7  -1    1.50    1.50
  33   7  -1    1.90    2.50
 -33   7   1    2.40    2.30
 -31  -7   1   -0.40    2.60
  31  -7  -1   -1.30    1.50
  31   7  -1   -0.20    2.40
 -31   7   1    0.30    2.10
 -29  -7   1    2.20    3.10
  29  -7  -1    0.90    1.70
 -29   7   1    0.80    2.40
  29   7  -1    1.10    3.30
  27  -7  -1   18.90    2.80
 -27  -7   1   18.10    4.70
 -27   7   1   13.30    3.00
  27   7  -1    7.90    3.80
 -25  -7   1    3.10    4.20
  25  -7  -1    4.50    2.00
 -25   7   1    2.90    2.60
  25   7  -1    6.10    3.80
 -23  -7   1    1.90    4.00
  23  -7  -1   -0.50    1.80
  23   7  -1   -1.10    3.30
 -23   7   1   -9.10    7.50
 -23   7   1   -1.10    2.70
 -21  -7   1    5.10    4.10
  21  -7  -1   21.60   20.30
  21  -7  -1    5.60    2.10
  21  -7  -1   26.40    8.70
 -21  -7   1    4.20    2.70
  21   7  -1    6.60    4.30
 -21   7   1    5.50    3.10
 -21   7   1    5.60    5.60
  21   7  -1  -33.00   56.99
  21   7  -1    8.60    3.50
 -19  -7   1    0.30    2.40
 -19  -7   1    2.90    4.50
  19  -7  -1   -0.30    2.10
  19  -7  -1   -0.30    6.90
  19  -7  -1   41.30   28.10
 -19   7   1    2.40    2.70
  19   7  -1   -0.30    3.30
  19   7  -1  -71.29   68.89
  19   7  -1   -0.20    2.60
 -19   7   1   -3.90    4.40
  17  -7  -1   30.10    3.90
 -17  -7   1   29.70    6.40
  17  -7  -1   30.20    8.50
 -17  -7   1   20.50    4.20
  17  -7  -1   13.50   17.40
  17  -7  -1   19.60    6.80
  17   7  -1   33.30    5.70
  17   7  -1   28.50    4.40
  17   7  -1  -51.69   37.90
 -17   7   1   21.20    6.40
 -17   7   1   27.10    3.90
  15  -7  -1   75.89    6.50
 -15  -7   1   68.59    7.70
  15  -7  -1  106.39   13.50
  15  -7  -1   74.29   11.30
  15  -7  -1   38.30   18.40
 -15  -7   1   84.29    8.80
  15   7  -1   81.19   35.50
  15   7  -1   69.29    7.20
  15   7  -1   79.89   13.80
  15   7  -1   67.79    7.60
 -15   7   1   73.49    6.60
 -15   7   1   86.59   11.60
  13  -7  -1   57.49    5.80
  13  -7  -1   54.89   17.70
  13  -7  -1   62.89    9.20
  13  -7  -1   65.49   10.20
 -13  -7   1   38.60    6.10
 -13  -7   1   62.29    9.60
  13   7  -1   48.70   32.10
  13   7  -1   71.49   16.90
 -13   7   1   47.70    7.20
  13   7  -1   40.50    6.00
 -13   7   1   62.89    9.60
  13   7  -1   42.50    5.80
  11  -7  -1   -2.10   16.70
  11  -7  -1    0.10    2.80
 -11  -7   1   -1.90    3.00
 -11  -7   1   -2.50    3.50
  11  -7  -1   -1.80    5.50
  11   7  -1   -3.00    2.40
  11   7  -1   -0.50   10.50
 -11   7   1    2.00    2.60
  11   7  -1  -45.60   26.30
 -11   7   1   -1.60    3.80
  11   7  -1    2.40    3.50
   9  -7  -1   23.60    6.30
   9  -7  -1   30.60    4.70
  -9  -7   1   26.90    5.20
  -9  -7   1   24.70    5.40
   9  -7  -1    8.90   15.10
   9  -7  -1   39.90   10.50
  -9   7   1   21.60    6.00
   9   7  -1   60.99   25.90
   9   7  -1   20.00    4.60
  -9   7   1   25.20    4.00
   9   7  -1   25.60    9.30
   9   7  -1   29.80    4.90
  -7  -7   1  163.98   13.20
   7  -7  -1  124.49   21.00
   7  -7  -1  181.98   11.90
  -7  -7   1  172.08   12.50
   7  -7  -1  165.98   15.40
   7  -7  -1  190.48   14.70
  -7   7   1  152.98   13.80
   7   7  -1  134.39   25.50
   7   7  -1  159.78   12.50
  -7   7   1  175.78   11.50
   7   7  -1  158.78   12.10
   7   7  -1  234.68   23.90
   5  -7  -1    8.40    3.40
   5  -7  -1   13.30   16.70
   5  -7  -1    9.70    4.90
   5  -7  -1   20.20    8.30
  -5  -7   1    7.40    4.10
  -5  -7   1    5.90    3.70
   5   7  -1    4.30    3.90
  -5   7   1    5.60    3.30
  -5   7   1    9.10    4.80
   5   7  -1   12.50    3.80
   5   7  -1    0.60    5.60
   5   7  -1   12.30   22.50
  -3  -7   1    1.10    3.40
   3  -7  -1   -2.90    4.00
   3  -7  -1  -24.30   16.00
   3  -7  -1    3.80    6.80
   3  -7  -1    1.10    3.30
  -3  -7   1   -0.40    3.50
   3   7  -1   -1.40    3.10
  -3   7   1    3.10    4.50
   3   7  -1    3.70    3.70
   1  -7  -1   10.60    4.80
  -1  -7   1    6.40    4.30
   1  -7  -1    6.00    5.00
   1  -7  -1    3.40   16.10
   1  -7  -1   10.70    3.70
  -1  -7   1   11.80    5.20
  -1  -7   1    7.70    3.90
  -1  -7   1    8.90   18.50
  -1   7   1    5.20    4.40
   1   7  -1    0.90    4.00
  -1   7   1    4.10    3.50
   1   7  -1    8.40    3.60
  -1  -7  -1   27.50   17.60
  -1  -7  -1   40.10    5.50
   1  -7   1   43.30    7.20
   1  -7   1   56.09    6.40
  -1  -7  -1   53.99    7.60
   1  -7   1   15.00   18.60
   1  -7   1   28.20    7.20
   1   7   1   49.50    5.90
   1   7   1   46.30    6.70
  -1   7  -1   38.30    6.80
  -3  -7  -1   65.39    6.80
   3  -7   1   63.09    8.30
   3  -7   1   29.30   19.90
  -3  -7  -1   62.49    7.60
   3  -7   1   61.09    9.50
   3  -7   1   53.19    6.20
  -3   7  -1   55.79    6.10
   3   7   1   57.09    7.10
  -3   7  -1   57.39    8.10
   3   7   1   61.59    6.80
   3   7   1   16.10   23.00
   5  -7   1   21.80    5.90
  -5  -7  -1   27.80    5.50
   5  -7   1   19.60    6.90
  -5  -7  -1   29.40    5.30
   5  -7   1  -19.00   19.30
   5  -7   1   14.40    3.70
  -5   7  -1   26.30    4.30
   5   7   1   32.70   13.60
   5   7   1   -8.50   22.70
   5   7   1   27.70    5.20
   5   7   1   31.10    5.20
  -5   7  -1   34.50    6.30
   7  -7   1    3.70    3.40
   7  -7   1   -8.80   16.90
   7  -7   1    4.70    4.90
  -7  -7  -1    3.30    3.80
   7  -7   1   -4.00    3.70
  -7  -7  -1    2.10    3.70
  -7   7  -1    2.20    2.60
   7   7   1    3.30    3.50
   7   7   1    2.20    3.40
   7   7   1  -34.00   28.10
  -7   7  -1   -0.20    4.40
   9  -7   1  103.69   14.10
   9  -7   1  103.59   21.30
   9  -7   1  104.19    8.20
  -9  -7  -1   81.89    8.80
  -9  -7  -1  106.79    9.60
   9   7   1   89.19    8.90
   9   7   1  116.39   33.80
   9   7   1  102.89    9.30
  -9   7  -1   93.39    7.80
  -9   7  -1   81.69   10.00
  11  -7   1   39.40    4.70
 -11  -7  -1   31.70    5.40
 -11  -7  -1   31.10    6.40
  11  -7   1   40.70   21.30
  11  -7   1   37.20    8.20
  11   7   1   34.00    5.60
  11   7   1  104.09   36.40
 -11   7  -1   27.30    6.60
 -11   7  -1   32.80    4.50
  11   7   1   31.60    5.20
  13  -7   1  137.79   14.80
  13  -7   1   99.89   24.10
 -13  -7  -1  115.59   10.20
  13  -7   1  117.19    8.70
 -13  -7  -1  115.99   10.80
 -13   7  -1  107.19    8.50
  13   7   1  122.59   10.70
 -13   7  -1  131.89   13.80
  13   7   1  116.29    9.80
  13   7   1   95.49   60.79
 -15  -7  -1    1.30    4.60
 -15  -7  -1    0.00    3.90
  15  -7   1    9.80   20.20
  15  -7   1   -2.90    2.20
  15   7   1    2.70    3.70
 -15   7  -1    1.30    8.20
 -15   7  -1    0.00    2.40
  15   7   1   -8.50   45.50
  15   7   1    1.40    4.40
  17  -7   1   13.70    2.90
 -17  -7  -1    9.60    5.10
  17  -7   1    9.80    7.70
 -17  -7  -1    9.30    3.30
 -17   7  -1   17.00    3.30
  17   7   1    7.40    3.40
  17   7   1    6.30    3.90
 -17   7  -1    9.80    6.00
 -19  -7  -1   67.29    7.20
 -19  -7  -1   88.59    9.70
  19  -7   1   79.69    6.10
  19  -7   1   84.39   11.90
  19   7   1   86.39    9.30
 -19   7  -1   63.49    9.60
 -19   7  -1   76.59    7.00
  19   7   1   73.19    7.60
 -21  -7  -1   30.00    4.60
  21  -7   1   51.99   10.70
 -21  -7  -1   33.60    7.50
  21  -7   1   33.50    4.00
  21   7   1   43.10    6.60
 -21   7  -1   31.70    7.60
 -21   7  -1   47.10    5.80
  21   7   1   29.90    6.50
  23  -7   1   -0.20    1.80
 -23  -7  -1    0.90    4.10
  23   7   1    1.30    3.20
 -23   7  -1   -2.40    2.10
 -25  -7  -1   51.69    6.50
  25  -7   1   54.59    4.90
 -25   7  -1   59.19    5.70
  25   7   1   60.69    7.20
  27  -7   1   12.60    2.50
 -27  -7  -1   11.60    4.20
 -27   7  -1   12.20    2.80
  27   7   1    9.60    3.60
 -29  -7  -1   -3.50    2.50
  29  -7   1   -1.60    1.30
 -29   7  -1    0.40    2.30
  29   7   1    1.90    2.70
  31  -7   1    1.20    1.50
 -31  -7  -1    0.70    2.40
  31   7   1   -0.10    2.20
 -31   7  -1   -0.40    2.10
 -33  -7  -1   -0.60    1.90
  33  -7   1    1.10    1.40
  33   7   1    1.30    1.80
 -33   7  -1    2.00    2.00
 -35  -7  -1    1.40    2.10
 -35   7  -1    0.30    1.80
  32  -8  -1    1.90    1.20
 -32  -8   1   -1.20    1.80
  32   8  -1    0.30    1.50
 -32   8   1    1.20    1.70
  30  -8  -1   33.70    3.20
 -30   8   1   33.40    3.60
  30   8  -1   39.40    4.30
  28  -8  -1    0.90    1.50
 -28  -8   1    4.80    3.00
  28   8  -1    0.30    2.20
 -28   8   1   -0.40    1.90
  26  -8  -1    1.50    1.80
 -26  -8   1    1.20    3.20
 -26   8   1    2.80    2.40
  26   8  -1   -1.90    2.50
  24  -8  -1    0.10    1.50
 -24  -8   1   -1.40    3.20
 -24   8   1   -1.00    2.20
  24   8  -1    5.60    3.10
 -22  -8   1   -1.80    3.10
  22  -8  -1   -0.90    1.50
 -22   8   1    3.10    2.90
  22   8  -1    5.90    3.60
 -20  -8   1   14.20    4.70
  20  -8  -1   11.80    2.40
  20   8  -1    8.00    3.70
 -20   8   1   15.00    3.60
  18  -8  -1    0.20    2.00
  18  -8  -1   -4.10   10.30
 -18  -8   1    1.00    3.10
 -18  -8   1   -2.40    3.30
 -18   8   1   -0.40    2.50
 -18   8   1   -3.10    5.10
  18   8  -1   -1.30    3.30
  18   8  -1    0.80    3.50
 -16  -8   1   12.10    4.50
  16  -8  -1   -4.00   23.30
  16  -8  -1   18.00    9.50
 -16  -8   1   16.20    3.90
  16  -8  -1    9.70    2.60
 -16   8   1    4.20    5.30
  16   8  -1   12.20    4.10
  16   8  -1   21.00    4.50
 -16   8   1   17.40    3.70
 -14  -8   1  227.08   16.50
  14  -8  -1  250.67   14.50
 -14  -8   1  219.58   16.20
  14  -8  -1  265.57   21.10
  14  -8  -1  259.27   39.70
  14   8  -1  240.18   16.30
 -14   8   1  236.98   19.50
 -14   8   1  231.08   14.60
  14   8  -1  234.08   67.19
  14   8  -1  235.98   15.70
  12  -8  -1  112.29   13.10
  12  -8  -1  109.29    8.50
  12  -8  -1  164.48   25.10
 -12  -8   1   93.39    9.90
 -12  -8   1  129.59   10.80
 -12   8   1  107.89   12.70
 -12   8   1  100.79    8.30
  12   8  -1  109.99    9.80
  12   8  -1  102.79    9.40
  12   8  -1   39.90   42.10
 -10  -8   1   36.90    6.30
  10  -8  -1   29.00    4.80
  10  -8  -1   18.30    6.70
  10  -8  -1  -30.70   21.80
 -10  -8   1   41.40    6.50
 -10   8   1   33.60    6.60
  10   8  -1   34.10    5.50
  10   8  -1   12.80   36.10
 -10   8   1   30.60    4.50
  10   8  -1   20.50    4.60
  -8  -8   1   93.59    9.40
   8  -8  -1   72.79   23.10
   8  -8  -1   72.79   11.00
  -8  -8   1   82.09   12.60
   8  -8  -1  101.09    8.30
   8  -8  -1   71.19   13.60
   8   8  -1   88.79    9.00
  -8   8   1   93.19    7.90
  -8   8   1  112.89   16.90
   8   8  -1   32.40   34.90
   6  -8  -1    6.30    5.40
   6  -8  -1  -16.90   22.00
  -6  -8   1   14.80    4.30
  -6  -8   1   14.30    4.90
   6  -8  -1   19.70    7.10
   6  -8  -1   13.20    4.10
   6   8  -1   14.70    4.60
  -6   8   1   11.00    5.50
   6   8  -1   13.00    4.40
  -6   8   1   19.10    4.00
  -4  -8   1   14.70    4.80
  -4  -8   1   -4.10   30.40
   4  -8  -1   12.00    4.20
  -4  -8   1   18.80    5.60
   4  -8  -1   -9.90   21.80
   4  -8  -1    6.70    5.10
   4  -8  -1   10.10    6.90
   4   8  -1    3.90    4.10
   4   8  -1   16.50    4.50
  -4   8   1   13.40    5.20
  -4   8   1   18.50    4.20
   2  -8  -1  -44.00   23.10
  -2  -8   1   -5.70   28.10
   2  -8  -1    0.60    3.50
  -2  -8   1   -0.80    3.50
   2  -8  -1   -1.20    4.20
  -2  -8   1    1.80    4.20
   2  -8  -1  -10.20    7.00
   2   8  -1    3.50    3.90
  -2   8   1    1.10    3.20
   2   8  -1   -3.90    3.60
  -2   8   1   -0.40    4.10
   0  -8   1    5.90    4.10
   0  -8   1  -45.90   26.90
   0  -8  -1    2.70    4.80
   0  -8   1   11.00    5.30
   0  -8  -1  -42.90   23.10
   0  -8  -1    3.20    3.70
   0  -8  -1   -0.80    5.60
   0   8   1    5.30    4.50
   0   8  -1    3.10    4.10
   2  -8   1    7.30    3.70
   2  -8   1  -15.20   27.50
  -2  -8  -1    9.70    8.50
   2  -8   1   11.20    5.50
  -2  -8  -1    7.80    4.80
  -2  -8  -1    8.80    4.40
  -2  -8  -1  -31.20   23.50
   2   8   1    9.40    4.20
  -2   8  -1   12.20    5.40
  -2   8  -1    7.60    4.00
   2   8   1    4.50    4.40
   4  -8   1    2.20    3.30
   4  -8   1    6.40    4.90
  -4  -8  -1    6.40   23.60
   4  -8   1  -16.30   27.90
  -4  -8  -1    7.70    4.30
  -4  -8  -1   -0.70    3.90
  -4  -8  -1    0.20    5.70
  -4   8  -1    7.60    4.90
   4   8   1    8.70    4.10
  -4   8  -1    6.60    3.50
   4   8   1    6.60    4.30
   6  -8   1   51.59    9.70
   6  -8   1   36.90    5.10
  -6  -8  -1   47.20    6.10
  -6  -8  -1   35.80    6.60
   6  -8   1   25.70   27.10
   6   8   1   47.00    6.20
  -6   8  -1   44.00    5.60
   6   8   1   40.80    8.70
  -6   8  -1   34.60    7.10
  -8  -8  -1   31.70    5.90
   8  -8   1   21.90   27.00
   8  -8   1   24.30    4.30
  -8  -8  -1   27.00    7.80
   8  -8   1   34.90    8.60
  -8   8  -1   33.50    8.20
   8   8   1   30.60    5.50
  -8   8  -1   27.50    4.40
   8   8   1   17.50    4.30
  10  -8   1  140.89   43.10
 -10  -8  -1  208.08   15.00
 -10  -8  -1  192.98   15.10
  10  -8   1  211.38   18.00
  10  -8   1  205.78   13.40
 -10   8  -1  218.28   13.40
  10   8   1  219.68   14.90
  10   8   1  196.78   14.50
  12  -8   1  306.07   22.80
 -12  -8  -1  295.87   19.40
  12  -8   1  301.67   17.50
 -12  -8  -1  281.37   19.20
  12   8   1  288.57   18.70
 -12   8  -1  286.77   17.40
  12   8   1  297.77   19.00
 -14  -8  -1    0.20    4.20
 -14  -8  -1    3.90    2.90
  14  -8   1    0.10    5.70
  14  -8   1    0.80    2.30
  14   8   1    2.40    3.40
 -14   8  -1    0.10    2.50
 -14   8  -1    0.40    4.70
  14   8   1   -1.00    3.20
 -16  -8  -1    2.90    2.80
  16  -8   1    1.00    2.30
  16  -8   1   -5.50    7.30
 -16  -8  -1    3.70    3.90
  16   8   1    0.90    4.30
 -16   8  -1   -3.80    5.50
 -16   8  -1    1.60    2.90
  16   8   1    3.00    3.50
  18  -8   1   16.10    2.80
 -18  -8  -1   17.40    4.70
  18   8   1   29.40    5.20
 -18   8  -1   26.70    3.80
  20  -8   1   -0.80    1.50
 -20  -8  -1    0.80    4.00
  20   8   1    0.00    3.20
 -20   8  -1    3.80    2.90
 -22  -8  -1   10.70    4.40
  22  -8   1    7.10    2.00
 -22   8  -1   10.40    2.90
  22   8   1   11.50    3.90
 -24  -8  -1    0.90    3.20
  24  -8   1   -1.40    1.40
  24   8   1   -2.30    2.70
 -24   8  -1    1.60    2.10
 -26  -8  -1   15.90    4.10
  26  -8   1   12.00    2.00
  26   8   1   17.00    3.70
 -26   8  -1   19.20    3.10
 -28  -8  -1   24.50    3.90
  28  -8   1   21.00    2.60
  28   8   1   26.30    4.10
 -28   8  -1   22.40    2.90
  30  -8   1   12.00    1.80
 -30  -8  -1    7.80    2.40
 -30   8  -1   12.90    2.30
  30   8   1   14.60    2.50
 -32  -8  -1    2.30    1.50
 -32   8  -1    3.80    1.40
  29  -9  -1    2.40    1.10
 -29  -9   1    0.00    1.60
  29   9  -1    4.20    1.50
 -29   9   1    0.80    1.30
 -27  -9   1    4.30    2.20
  27  -9  -1    6.90    1.60
 -27   9   1    7.40    1.90
  27   9  -1   10.50    2.40
  25  -9  -1    0.40    1.20
 -25  -9   1   -2.50    2.10
  25   9  -1   -2.00    2.20
 -25   9   1   -0.40    1.70
  23  -9  -1    0.10    1.20
 -23  -9   1   -1.20    2.70
  23   9  -1    2.10    2.80
 -23   9   1    1.10    2.20
 -21  -9   1   -2.80    2.60
  21  -9  -1    0.20    1.40
 -21   9   1   -0.60    2.30
  21   9  -1    1.40    3.10
  19  -9  -1    3.90    1.60
 -19  -9   1    2.40    3.00
 -19   9   1    6.50    2.90
  19   9  -1    3.90    3.20
 -17  -9   1   36.20    5.60
  17  -9  -1   45.00    4.30
 -17   9   1   47.50    5.00
  17   9  -1   60.79    6.60
  15  -9  -1   -1.90    1.70
 -15  -9   1   -2.20    3.00
 -15   9   1    1.40    2.70
  15   9  -1   -1.00    3.30
  13  -9  -1    0.00    1.90
 -13  -9   1    0.60    3.60
 -13   9   1    2.70    2.80
  13   9  -1    6.90    3.40
 -11  -9   1    8.70    4.30
  11  -9  -1    4.60    2.50
 -11   9   1   13.00    3.40
  11   9  -1    8.40    3.60
 -11   9   1   10.00    6.80
  -9  -9   1   38.70    9.30
  -9  -9   1   54.99    7.70
   9  -9  -1   49.90    9.40
   9  -9  -1   41.30   40.10
   9   9  -1   48.40    6.50
   9   9  -1   56.69    8.20
  -9   9   1   65.49    7.30
   7  -9  -1   96.49   32.80
   7  -9  -1   62.89   11.60
  -7  -9   1   77.19    8.30
   7  -9  -1   66.99    7.30
  -7  -9   1  102.89   15.10
  -7   9   1   95.19   11.70
  -7   9   1   96.19    7.60
   7   9  -1   87.89    8.50
   5  -9  -1   -2.60    3.00
  -5  -9   1    1.80    4.40
   5  -9  -1    1.20    4.80
  -5  -9   1   -2.00    3.00
   5  -9  -1   18.20   30.80
  -5   9   1    0.60    2.70
   5   9  -1    4.20    4.00
  -5   9   1    0.30    4.00
   3  -9  -1   47.70   31.50
  -3  -9   1   45.80    7.50
   3  -9  -1   49.70    8.60
  -3   9   1   42.20    7.20
   3   9  -1   50.39    6.20
  -3   9   1   50.49    5.90
   3   9  -1   31.30    6.10
   1  -9  -1   10.70    5.20
  -1  -9   1    8.10    4.70
   1  -9  -1   19.60   32.70
  -1  -9   1   -1.80    3.20
   1  -9  -1    1.70    3.00
  -1   9   1   22.30    4.60
   1   9  -1   10.00    4.70
  -1   9   1    5.10    4.00
   1   9  -1   19.60    4.50
   1  -9   1    7.10    4.80
  -1  -9  -1    1.30    3.10
  -1  -9  -1    0.00    4.20
  -1  -9  -1    8.10   33.00
   1  -9   1    0.20    3.20
  -1   9  -1    6.20    4.80
   1   9   1    5.70    3.90
   1   9   1    2.60    3.60
  -1   9  -1    8.10    3.70
  -3  -9  -1   23.10    6.70
   3  -9   1   33.30    7.60
  -3  -9  -1   23.00   34.60
  -3   9  -1   21.60    5.40
  -3   9  -1   23.60    4.20
   3   9   1   16.60    4.90
  -5  -9  -1   24.40   38.10
  -5  -9  -1   38.40    6.50
   5  -9   1   27.70    4.30
   5  -9   1   47.30    8.00
  -5  -9  -1   30.60    5.20
  -5   9  -1   57.69    8.40
   7  -9   1    7.60    7.00
  -7  -9  -1   15.50    7.20
  -7  -9  -1   -0.20    3.30
  -7  -9  -1   47.30   45.60
   7  -9   1    1.60    3.10
  -7   9  -1    0.80    6.70
   7   9   1    1.70    4.40
  -7   9  -1    1.90    2.90
   7   9   1    1.70    5.40
  -9  -9  -1   41.10    6.00
   9  -9   1   40.90    8.30
   9  -9   1   28.70    4.50
  -9  -9  -1   47.50    8.10
  -9   9  -1   21.00    6.10
   9   9   1   38.90    5.20
   9   9   1   27.70    5.10
 -11  -9  -1   -1.00    3.30
  11  -9   1   -0.40    2.30
 -11   9  -1    1.20    3.30
  11   9   1   -2.80    3.00
 -13  -9  -1   21.80    4.70
 -13   9  -1   27.10    3.90
  13   9   1   27.70    4.90
  15  -9   1    2.30    1.70
 -15  -9  -1    1.00    3.40
 -15   9  -1   10.30    3.30
  15   9   1    5.40    3.60
 -17  -9  -1    1.00    3.00
  17  -9   1    0.20    1.70
 -17   9  -1    0.50    2.40
  17   9   1    5.00    3.60
  19  -9   1    1.20    1.40
 -19  -9  -1    3.00    3.50
 -19   9  -1    2.30    2.60
  19   9   1    1.30    2.90
  21  -9   1    1.90    1.40
 -21  -9  -1    0.20    3.10
  21   9   1    1.50    2.90
 -21   9  -1    2.40    2.30
 -23  -9  -1    5.10    3.00
  23  -9   1    1.40    1.20
 -23   9  -1    5.30    2.30
  23   9   1    4.60    2.90
 -25  -9  -1   -0.70    2.10
  25  -9   1   -0.10    1.20
 -25   9  -1    2.00    1.70
  25   9   1    0.90    2.20
  27  -9   1    0.30    1.10
 -27  -9  -1    1.00    1.80
 -27   9  -1    0.20    1.50
  27   9   1    0.90    1.50
  24 -10  -1    8.00    1.30
  22 -10  -1    2.90    1.40
 -22 -10   1    0.70    1.90
 -22  10   1    1.70    1.70
 -20 -10   1   -0.60    2.30
  20 -10  -1    6.90    1.40
  20  10  -1    7.50    2.30
 -20  10   1    5.50    1.90
 -18 -10   1   -0.80    2.20
  18 -10  -1   -0.20    1.20
  18  10  -1    2.30    2.70
 -18  10   1   -1.50    2.00
 -16 -10   1   -0.30    2.60
  16 -10  -1    0.60    1.50
 -16  10   1    0.70    2.20
  16  10  -1    0.70    2.50
  14 -10  -1    0.10    1.60
 -14 -10   1   -0.50    2.50
 -14  10   1    2.50    2.20
  12 -10  -1    3.40    1.90
 -12 -10   1   -1.20    2.80
 -12  10   1    3.50    2.40
 -10 -10   1    1.10    3.10
  10 -10  -1    0.80    2.00
 -10  10   1    3.50    2.40
   8 -10  -1    6.50    2.40
   8  10  -1   20.90    4.10
   6 -10  -1   25.70    3.80
   4 -10  -1   -0.60    2.70
  -4 -10   1   -5.00    2.30
   4  10  -1    7.40    3.70
  -4  10   1    3.10    2.90
   0 -10  -1    0.90    2.80
   0  10   1   22.60    4.00
   0  10  -1   19.00    3.80
  -2  10  -1   45.90    5.80
   2  10   1   29.50    4.70
   4  10   1   33.90    5.10
  -6 -10  -1   -1.80    3.00
   6 -10   1   -0.30    2.10
  -6  10  -1    8.60    3.00
   6  10   1    5.60    3.40
  -8 -10  -1   -5.10    2.50
   8 -10   1    0.80    2.10
   8  10   1   -0.50    3.10
  -8  10  -1    2.60    2.50
  10 -10   1    0.90    1.70
  12 -10   1   -1.60    1.30
 -12 -10  -1   -1.00    2.70
 -12  10  -1   -0.70    2.40
 -14 -10  -1    0.80    3.10
  14 -10   1    0.30    1.30
 -14  10  -1   -1.20    2.40
  16 -10   1   -0.10    1.30
 -16 -10  -1   -2.00    2.50
 -16  10  -1   -0.90    2.00
 -18 -10  -1    4.70    2.90
  18 -10   1    4.30    1.30
  18  10   1    8.20    2.90
 -18  10  -1    9.30    2.50
  20 -10   1    4.20    1.30
 -20 -10  -1    0.10    2.10
 -20  10  -1    1.10    1.90
  22 -10   1   -0.10    0.90
 -22 -10  -1   -0.40    1.80
 -22  10  -1   -0.60    1.50
  24 -10   1    1.00    1.00
 -24 -10  -1    0.40    1.70
  24  10   1    0.70    1.50
 -24  10  -1   -0.60    1.20
  19 -11  -1   -0.30    0.70
  19  11  -1    0.50    1.50
 -17 -11   1   -1.20    1.40
 -17  11   1    6.50    1.50
  17  11  -1    1.90    1.60
  15 -11  -1    2.10    1.20
 -15 -11   1   -0.10    1.60
 -15  11   1    1.40    1.80
  15  11  -1    0.60    2.10
 -13 -11   1   -1.80    1.90
  13 -11  -1    0.10    1.10
  13  11  -1    0.50    2.10
 -11 -11   1   -0.70    1.70
  11 -11  -1   -1.20    1.10
 -11  11   1   -0.30    1.80
  11  11  -1   -1.30    2.20
  -9 -11   1   -1.60    1.90
   9 -11  -1    0.20    1.40
   9  11  -1   -3.40    2.10
  -9  11   1   -1.60    1.80
   7 -11  -1    0.90    1.40
  -7 -11   1   -2.90    1.90
  -7  11   1    7.30    2.40
   7  11  -1    6.70    2.70
   5  11  -1    5.70    2.50
  -5  11   1   11.20    2.70
   3 -11  -1   -1.30    1.80
  -3 -11   1   -1.90    1.90
   3  11  -1    1.00    2.40
  -3  11   1    0.30    2.20
  -1  11   1    9.80    2.70
   1  11  -1    6.60    2.70
   1  11   1   18.90    3.20
  -3  11  -1   24.90    3.20
   3  11   1   14.60    3.00
  -5 -11  -1   -4.30    1.90
   5 -11   1    1.30    1.60
  -5  11  -1    9.90    2.50
   5  11   1    7.50    2.70
  -7 -11  -1   -1.00    1.90
   7 -11   1    0.10    1.40
  -7  11  -1    0.20    1.80
   7  11   1   -0.60    2.00
   9 -11   1   -0.30    1.10
  -9 -11  -1   -2.30    1.80
   9  11   1    1.20    2.10
  -9  11  -1    1.60    2.10
 -11 -11  -1    0.70    1.80
  11 -11   1    0.30    1.00
  11  11   1   -0.20    2.10
 -11  11  -1    0.80    2.00
 -13 -11  -1    0.60    1.80
  13 -11   1   -0.70    0.90
  13  11   1    0.20    2.20
 -13  11  -1   -0.40    1.90
  15 -11   1   -0.10    0.90
 -15 -11  -1   -1.10    1.60
 -15  11  -1    2.60    1.70
  15  11   1    0.90    1.90
 -17 -11  -1   -0.50    1.30
  17 -11   1    0.50    0.90
 -17  11  -1    0.40    1.30
  17  11   1   -0.40    1.60
   8 -12  -1   -0.90    0.90
   8  12  -1   -1.00    1.20
  -6 -12   1    0.00    1.30
   6 -12  -1    0.10    0.80
   6  12  -1    0.40    1.30
  -6  12   1   -0.10    1.30
  -4 -12   1   -1.70    1.10
   4 -12  -1   -0.40    0.90
   4  12  -1   -1.00    1.30
  -4  12   1   -0.80    1.40
  -2 -12   1   -0.90    1.10
   2 -12  -1   -0.30    1.00
  -2  12   1    1.30    1.60
   2  12  -1   -0.10    1.40
   0 -12   1    0.40    1.00
   0  12  -1    4.20    1.30
   0  12   1    3.10    1.50
  -2 -12  -1    0.00    1.10
   2 -12   1   -0.40    0.90
   2  12   1    0.80    1.60
  -2  12  -1   -0.90    1.50
  -4 -12  -1    0.20    1.10
   4 -12   1   -0.30    0.90
  -4  12  -1    0.60    1.30
   4  12   1    0.00    1.50
   6 -12   1    0.10    0.70
  -6 -12  -1   -0.30    1.10
  -6  12  -1   -1.20    1.40
   6  12   1   -0.80    1.20
  -8 -12  -1   -2.20    1.10
  -8  12  -1    4.60    1.30
  44   0  -2    5.70    1.50
  42   0  -2   12.70    2.60
 -42   0   2    2.50    2.40
 -40   0   2    0.50    2.90
  40   0  -2    3.10    2.20
 -38   0   2   -2.60    3.60
  38   0  -2    3.90    2.70
  36   0  -2    0.30    2.60
 -36   0   2   -1.00    3.80
 -34   0   2    7.40    4.10
  34   0  -2   18.60    7.10
  34   0  -2  101.19   41.70
  34   0  -2    9.90    3.30
 -34   0   2   16.10    4.90
  32   0  -2   51.29    6.40
  32   0  -2   31.90    9.00
 -32   0   2   59.89    7.00
  32   0  -2   44.10    5.30
  32   0  -2   -4.80   37.30
 -32   0   2   58.19    8.30
  32   0  -2   69.49    9.90
  30   0  -2   42.40    7.20
  30   0  -2   65.79   23.50
 -30   0   2   27.90    5.90
  30   0  -2   34.70    4.80
  30   0  -2   29.20   10.40
 -30   0   2   48.80    6.20
  30   0  -2   50.99   10.40
  28   0  -2   43.40   17.10
  28   0  -2   31.30    5.20
  28   0  -2   37.10   12.30
 -28   0   2   12.30    4.50
  28   0  -2   22.40    5.80
 -28   0   2   30.50    5.00
 -26   0   2    5.90    3.50
  26   0  -2   16.20   13.20
  26   0  -2    4.80    3.40
  26   0  -2    3.30    2.00
  26   0  -2   -1.60    3.90
 -26   0   2    4.30    3.50
  26   0  -2    1.90    4.00
  26   0  -2    5.00    2.80
  24   0  -2   41.10    6.90
  24   0  -2   40.80    4.30
  24   0  -2   57.89    7.00
 -24   0   2   42.30    5.60
  24   0  -2   38.00   11.90
  24   0  -2   32.30    4.80
 -24   0   2   39.10    4.60
  22   0  -2  760.12   44.00
 -22   0   2  846.02   43.40
  22   0  -2  804.62   43.70
  22   0  -2  791.82   47.40
  22   0  -2  800.22   45.10
 -20   0   2  358.56   20.70
  20   0  -2  347.87   22.10
  20   0  -2  374.76   21.30
  20   0  -2  379.66   24.50
  18   0  -2   -1.90    2.10
  18   0  -2    0.80    2.70
 -18   0   2    0.50    2.10
  18   0  -2   -8.30    4.90
  16   0  -2   26.00    6.10
 -16   0   2   29.50    3.40
  16   0  -2   23.60    5.90
  16   0  -2   44.50    5.90
  14   0  -2   18.30    2.80
  14   0  -2   18.00    3.10
 -14   0   2   15.20    2.40
  14   0  -2    9.50    4.20
 -12   0   2   21.80    2.30
  12   0  -2   18.40    2.70
  12   0  -2   18.00    4.20
  12   0  -2   21.10    2.80
  10   0  -2  835.92   43.70
 -10   0   2  831.12   43.40
  10   0  -2  861.61   44.50
  -8   0   2  266.57   13.70
   8   0  -2  253.57   14.00
   8   0  -2  256.87   14.60
   8   0  -2  251.17   14.10
   6   0  -2 1516.05   78.49
   6   0  -2 1555.94   78.69
   4   0  -2 4917.71  249.58
   2   0  -2 9337.47  473.15
   0   0   2  247.68   13.10
   0   0  -2  266.77   13.30
   4   0   2   25.90    2.10
  -4   0  -2   27.90    2.10
   6   0   2  840.52   42.20
   6   0   2  770.72   41.40
   8   0   2  250.07   13.70
  -8   0  -2  234.78   13.50
   8   0   2  263.77   15.10
 -10   0  -2  413.46   22.20
  10   0   2  432.46   23.70
  10   0   2  416.76   22.30
  10   0   2  411.96   22.90
  12   0   2  290.97   16.00
  12   0   2  286.07   16.70
  12   0   2  285.97   17.80
 -12   0  -2  284.17   15.80
  14   0   2   34.30    7.20
  14   0   2   36.60    4.20
  14   0   2   45.40    5.50
  16   0   2   97.89    8.40
 -16   0  -2   99.09    7.20
  16   0   2   89.99    7.50
  16   0   2  104.89   11.10
  18   0   2 1109.39   55.79
  18   0   2 1016.50   58.79
 -18   0  -2 1099.89   55.69
  18   0   2  975.60   56.89
 -20   0  -2  337.47   20.40
  20   0   2  360.66   20.80
  20   0   2  342.77   26.60
 -22   0  -2 1540.15   76.99
  22   0   2 1492.15   77.09
  22   0   2 1317.47   79.89
  22   0   2 1573.34   78.79
 -22   0  -2 1545.45   78.39
 -22   0  -2 1407.16   78.49
 -24   0  -2   25.80    4.30
  24   0   2   19.80    3.50
  24   0   2   29.90   16.70
 -24   0  -2   28.30    3.90
  24   0   2   21.00    5.00
 -24   0  -2   17.40    4.40
  26   0   2   17.90    3.80
 -26   0  -2   11.00    4.60
  26   0   2   19.10    5.20
  26   0   2  -23.70   23.50
 -26   0  -2   19.20    4.20
 -28   0  -2    3.50    4.30
 -28   0  -2    1.70    3.30
  28   0   2    4.90    3.60
  28   0   2    9.60    3.30
  28   0   2   14.80    9.90
  30   0   2   88.89    8.00
 -30   0  -2   63.49    8.70
  30   0   2   75.39    8.10
  30   0   2   88.89   10.50
 -30   0  -2   79.99    8.20
  32   0   2   23.00    5.50
  32   0   2   20.70    4.20
  32   0   2   18.70    6.60
 -32   0  -2   11.60    6.20
 -32   0  -2   18.20    5.60
  34   0   2    8.60    3.40
 -34   0  -2    7.70    4.30
  36   0   2   16.30    3.60
 -36   0  -2   16.30    4.50
  38   0   2   11.90    2.70
 -38   0  -2   13.20    3.40
 -40   0  -2   -0.10    2.40
  40   0   2   -0.50    1.90
 -42   0  -2    3.80    2.00
  43  -1  -2   -0.80    1.60
 -43  -1   2   -1.40    1.60
 -43   1   2   -0.80    1.70
  43   1  -2    2.10    1.60
  41  -1  -2   17.50    2.90
 -41   1   2    0.90    2.80
  41   1  -2   17.40    2.90
 -39  -1   2   -4.10    2.80
  39  -1  -2   -0.10    2.30
 -39   1   2   -0.40    2.70
  39   1  -2    4.90    2.70
 -37  -1   2    0.10    3.50
  37  -1  -2    0.60    2.50
  37   1  -2    2.90    2.90
 -37   1   2    6.00    3.90
 -35  -1   2   19.90    4.70
  35  -1  -2   18.90    3.90
 -35   1   2   30.60    5.20
  35   1  -2   27.40    4.60
  33  -1  -2   -5.00   30.50
  33  -1  -2   11.70    9.10
 -33  -1   2    1.90    4.40
  33  -1  -2    2.20    4.20
  33  -1  -2    4.10    3.00
 -33  -1   2    3.10    7.40
  33   1  -2   52.39   36.30
 -33   1   2   -0.90    6.20
 -33   1   2    2.70    3.80
  33   1  -2    6.70    3.40
  33   1  -2    5.40    7.50
  31  -1  -2   18.20    3.50
  31  -1  -2  -12.30   23.20
 -31  -1   2   12.00    4.90
  31  -1  -2   29.50    4.90
  31  -1  -2   27.80    7.20
 -31  -1   2   25.30    5.60
  31  -1  -2   17.50    6.40
  31   1  -2   16.50   27.20
 -31   1   2   22.00    4.70
  31   1  -2   21.20    5.10
 -31   1   2   24.20    5.80
  31   1  -2   15.80    5.70
  31   1  -2   11.90    6.10
  31   1  -2   14.80    3.80
  29  -1  -2    9.20    4.90
  29  -1  -2    3.00    5.70
  29  -1  -2    8.20    3.10
 -29  -1   2   11.40    4.50
  29  -1  -2   34.90   17.80
  29  -1  -2    6.50    3.40
 -29  -1   2   11.50    4.60
  29   1  -2   20.10   21.50
  29   1  -2    2.80    5.00
 -29   1   2    5.10    4.50
  29   1  -2   11.00    4.00
 -29   1   2    4.20    3.50
  29   1  -2   16.60    5.20
  29   1  -2    7.50    3.60
  27  -1  -2   48.20    5.40
  27  -1  -2   47.20   14.90
 -27  -1   2   45.70    6.20
  27  -1  -2   51.69    7.70
 -27  -1   2   53.19    6.30
  27  -1  -2   43.80    7.40
  27  -1  -2   39.30    5.60
  27   1  -2   49.30    5.80
  27   1  -2   49.30    4.60
  27   1  -2   55.09   19.60
 -27   1   2   53.59    5.70
  27   1  -2   88.99   17.20
 -27   1   2   46.30    7.10
  27   1  -2   48.10    6.90
  27   1  -2   55.19    6.60
 -25  -1   2   12.20    3.90
  25  -1  -2   12.50   11.00
 -25  -1   2   12.20    3.70
  25  -1  -2    7.00    2.40
  25  -1  -2    8.40    3.10
  25  -1  -2    6.90    4.30
  25  -1  -2    8.60    4.40
  25   1  -2    7.90    4.10
  25   1  -2    9.50    3.20
  25   1  -2    2.80    3.90
 -25   1   2    8.50    2.50
 -25   1   2    7.00    4.20
  25   1  -2    7.60   13.30
  23  -1  -2   33.50    5.90
  23  -1  -2   23.70    3.00
  23  -1  -2   27.90    9.70
  23  -1  -2   36.00    7.10
  23  -1  -2   22.60    4.00
 -23  -1   2   20.30    4.10
  23   1  -2   23.00   11.90
  23   1  -2   29.40    3.90
 -23   1   2   23.00    3.20
  23   1  -2   33.50    7.70
  23   1  -2   30.40    4.90
  21  -1  -2  185.98   16.00
  21  -1  -2  190.88   13.00
  21  -1  -2  177.58   12.90
 -21  -1   2  175.68   11.30
  21  -1  -2  175.88   11.50
  21   1  -2  160.78   17.70
 -21   1   2  177.08   12.30
  21   1  -2  211.48   16.00
  21   1  -2  165.98   11.80
  19  -1  -2   88.59    9.60
  19  -1  -2   72.79    6.90
  19  -1  -2   77.79    6.30
  19  -1  -2   82.79    7.70
 -19  -1   2   81.19    6.00
 -19   1   2   78.89    6.90
  19   1  -2   69.29    8.00
  19   1  -2   70.79   10.70
  19   1  -2   80.39    6.70
  17  -1  -2    4.70    2.50
 -17  -1   2    4.90    2.00
  17  -1  -2    4.50    3.30
  17  -1  -2    5.20    2.50
  17  -1  -2    5.80    4.00
 -17   1   2    8.40    2.90
  17   1  -2    7.20    2.60
  17   1  -2    5.70    3.60
  17   1  -2    1.80    6.80
  15  -1  -2   88.99    6.20
  15  -1  -2   92.49    8.00
 -15  -1   2   84.19    5.80
  15  -1  -2   75.79    7.00
  15   1  -2   88.09    6.30
  15   1  -2   86.99    7.80
  15   1  -2   90.09    9.80
 -15   1   2   80.19    6.60
  13  -1  -2   52.29    5.30
  13  -1  -2   48.20    5.00
  13  -1  -2   48.60    4.30
  13  -1  -2   52.69    4.20
 -13  -1   2   47.90    3.90
  13   1  -2   49.10    6.60
  13   1  -2   50.49    4.10
  13   1  -2   45.10    5.10
 -13   1   2   46.60    4.50
  11  -1  -2  278.27   15.10
  11  -1  -2  294.77   15.70
 -11  -1   2  272.87   15.00
  11   1  -2  280.97   14.90
 -11   1   2  260.87   15.30
  11   1  -2  270.27   16.20
  11   1  -2  270.57   18.00
   9  -1  -2  439.06   23.60
   9  -1  -2  438.26   23.80
  -9  -1   2  448.26   23.60
   9  -1  -2  456.65   24.20
   9  -1  -2  442.76   24.00
  -9   1   2  444.26   23.80
   9   1  -2  477.35   25.50
   9   1  -2  441.96   23.40
   7  -1  -2   58.89    5.50
  -7  -1   2   62.69    4.60
   7  -1  -2   56.99    4.50
   7  -1  -2   56.89    4.20
   7  -1  -2   61.99    5.20
   7   1  -2   56.69    6.30
  -7   1   2   63.99    4.60
   7   1  -2   60.09    5.40
   7   1  -2   57.09    4.10
   5  -1  -2  975.50   49.50
   5  -1  -2  947.31   50.09
   5  -1  -2  896.61   49.80
   5  -1  -2  973.00   49.80
  -5  -1   2  974.00   49.70
  -5   1   2  975.00   49.70
   5   1  -2  970.70   50.19
   5   1  -2 1004.50   50.59
   5   1  -2  983.30   49.50
  -3  -1   2 1073.09   52.39
   3  -1  -2 1053.29   52.49
   3  -1  -2  973.50   52.79
   3  -1  -2 1054.79   52.19
   3  -1  -2  954.20   52.49
   3   1  -2  996.10   52.69
   3   1  -2 1039.00   53.09
   3   1  -2 1029.30   52.19
  -3   1   2 1021.80   52.29
  -1  -1   2  579.54   29.30
   1  -1  -2  599.44   29.10
  -1   1   2  567.24   29.20
   1   1  -2  561.14   29.90
   1   1  -2  552.04   29.20
   1   1  -2  528.85   29.80
   1  -1   2   33.60    2.80
  -1  -1  -2   31.80    2.60
  -1  -1  -2   38.00    2.60
   1   1   2   34.90    2.80
  -1   1  -2   36.40    2.80
   5  -1   2 9507.35  495.25
   5   1   2 9999.00  495.95
  -7  -1  -2  207.98   11.50
   7  -1   2  213.58   12.60
   7  -1   2  208.38   12.00
   7   1   2  210.88   15.40
   7   1   2  203.68   11.50
  -7   1  -2  213.68   12.00
   9  -1   2   30.40    3.40
   9  -1   2   27.60    4.00
   9  -1   2   22.90    2.70
  -9  -1  -2   31.60    2.80
   9   1   2   31.40    2.70
   9   1   2   36.50    6.30
  -9   1  -2   36.30    3.50
   9   1   2   41.30    5.70
  11  -1   2    0.80    2.10
  11  -1   2   -1.20    1.80
 -11  -1  -2   -0.30    1.30
  11  -1   2   -0.20    3.50
  11   1   2    0.90    1.30
 -11   1  -2    2.40    2.00
  11   1   2    2.80    5.50
  11   1   2   -1.40    2.20
  13  -1   2  100.19    9.30
  13  -1   2   98.69    7.10
 -13  -1  -2  103.69    6.40
  13  -1   2  101.59    7.50
  13   1   2   90.79    6.50
 -13   1  -2   96.29    7.20
  13   1   2   92.69   10.30
  15  -1   2  139.49    9.50
 -15  -1  -2  137.09    8.60
  15  -1   2  127.09   11.40
  15  -1   2  149.88    9.90
  15   1   2  126.29    8.80
 -15   1  -2  134.89    9.50
  15   1   2  162.58   15.00
  17  -1   2    5.40    6.20
  17  -1   2    0.80    3.00
  17  -1   2    1.60    3.80
 -17  -1  -2    8.20    2.30
 -17   1  -2    4.30    2.90
  17   1   2    9.80    3.00
  17   1   2   -3.00   10.10
  19  -1   2  382.16   24.00
  19  -1   2  422.16   23.90
 -19  -1  -2  404.66   22.70
  19  -1   2  408.56   26.70
  19   1   2  398.76   22.90
  19   1   2  410.16   30.10
 -19   1  -2  408.46   23.70
  21  -1   2   83.19   13.40
 -21  -1  -2   54.09    5.80
  21  -1   2   58.29    7.50
  21  -1   2   52.39    6.80
 -21  -1  -2   47.00    5.00
 -21  -1  -2   57.09    6.00
  21   1   2   75.09   11.90
  21   1   2   46.50   14.40
 -21   1  -2   67.49    7.30
 -21   1  -2   54.29    4.80
  21   1   2   51.09    6.00
  23  -1   2    2.00    3.90
 -23  -1  -2    5.20    3.30
  23  -1   2    1.80    2.40
 -23  -1  -2    0.50    2.50
  23  -1   2    2.30    3.60
  23  -1   2    0.80    1.90
 -23  -1  -2    0.30    2.90
  23  -1   2   -2.10   14.90
 -23   1  -2    1.00    2.10
  23   1   2    0.90    3.90
  23   1   2    0.80    2.50
  23   1   2    1.90    3.20
 -23   1  -2    1.60    3.40
  23   1   2    5.90   18.90
 -25  -1  -2   14.30    4.20
 -25  -1  -2   14.30    4.30
  25  -1   2    7.60   19.30
  25  -1   2   11.00    4.90
  25  -1   2   12.00    3.50
  25  -1   2    9.40    3.00
  25   1   2   19.10    4.70
 -25   1  -2    6.50    3.00
 -25   1  -2   13.60    3.30
  25   1   2  -14.40   24.70
 -25   1  -2   17.40    4.80
  25   1   2   14.30    3.50
 -27  -1  -2   -0.30    3.30
  27  -1   2   15.80    5.90
  27  -1   2    6.30    3.10
  27  -1   2    8.50    3.70
 -27  -1  -2   12.70    4.50
  27   1   2   12.10    4.80
  27   1   2    7.30    3.60
 -27   1  -2   13.20    4.80
 -27   1  -2    9.50    3.60
 -29  -1  -2    4.00    3.80
  29  -1   2   -1.90    4.80
  29  -1   2    6.30    2.80
 -29  -1  -2    4.50    4.20
  29  -1   2    9.70    3.60
 -29   1  -2    5.40    3.50
 -29   1  -2    7.20    5.00
  29   1   2    5.90    3.30
  29   1   2    3.00    4.50
  29   1   2    9.90    3.80
  31  -1   2   -1.70    5.10
 -31  -1  -2    4.30    5.20
  31  -1   2   -0.20    2.70
 -31  -1  -2    2.00    4.00
  31   1   2    0.40    3.00
  31   1   2   -1.10    3.30
 -31   1  -2    8.00    5.70
 -31   1  -2   -2.20    3.30
  31   1   2   -1.20    4.60
 -33  -1  -2   12.10    4.40
  33  -1   2    9.40    3.20
  33   1   2   11.20    3.70
 -33   1  -2    8.90    3.80
  35  -1   2    3.00    2.80
 -35  -1  -2    3.00    4.10
  35   1   2    2.10    3.00
 -35   1  -2    2.70    3.50
  37  -1   2    0.90    2.50
 -37  -1  -2    3.70    3.90
  37   1   2    1.80    2.50
 -37   1  -2    2.80    3.80
 -39  -1  -2    0.60    2.60
  39  -1   2    1.60    1.90
  39   1   2    0.70    2.10
 -39   1  -2   -0.70    2.60
 -41  -1  -2   -0.90    1.80
  41  -1   2   -1.30    1.40
 -41   1  -2   -1.10    1.90
  41   1   2    0.90    1.60
  42  -2  -2    0.50    1.70
 -42  -2   2   -1.50    1.80
 -42   2   2   -1.80    2.00
  42   2  -2    0.00    1.80
 -40  -2   2    0.20    2.40
  40  -2  -2    2.20    2.20
 -40   2   2   -2.00    2.40
  40   2  -2   -0.50    1.90
 -38  -2   2    1.00    3.10
  38  -2  -2    8.70    3.00
 -38   2   2    2.50    3.30
  38   2  -2    6.40    3.30
  36  -2  -2   -0.60    2.30
 -36  -2   2   -3.30    3.50
  36   2  -2    0.80    2.80
 -36   2   2   -0.30    3.50
 -34  -2   2   11.20    4.30
  34  -2  -2  -45.50   37.10
  34   2  -2   10.70    3.40
  34   2  -2  -45.70   65.39
 -32  -2   2    4.90    3.80
  32  -2  -2    4.20    2.80
  32  -2  -2    1.30    7.00
 -32  -2   2    1.10    4.30
  32  -2  -2   49.99   27.60
 -32   2   2    0.90    3.30
  32   2  -2   17.40   37.20
 -32   2   2    5.90    5.00
  32   2  -2    4.20    3.50
  32   2  -2   -2.30    4.90
  32   2  -2    3.00    3.30
  30  -2  -2   20.70    3.80
  30  -2  -2   13.40    7.70
 -30  -2   2   16.00    5.30
  30  -2  -2   -8.80   20.60
 -30  -2   2   15.70    4.50
  30  -2  -2   20.00    4.40
  30  -2  -2   23.60    7.50
  30   2  -2   15.10    4.10
  30   2  -2   21.40    5.60
  30   2  -2    6.70   10.70
 -30   2   2   23.70    4.30
  30   2  -2   22.10    5.30
  30   2  -2    9.60   28.90
 -30   2   2   21.20    6.10
  28  -2  -2   23.70    4.40
  28  -2  -2   14.40    3.10
  28  -2  -2    8.90    4.00
  28  -2  -2   32.40   15.40
 -28  -2   2   14.10    5.10
 -28  -2   2   20.80    4.70
  28  -2  -2   18.60    6.30
 -28   2   2   16.70    5.20
  28   2  -2   18.90   12.50
  28   2  -2   27.70   23.50
 -28   2   2   18.40    3.70
  28   2  -2   14.60    5.10
  28   2  -2   15.90    4.10
  26  -2  -2    5.80    2.90
  26  -2  -2   -2.10    5.00
 -26  -2   2    4.30    2.90
  26  -2  -2   -7.00   12.10
 -26  -2   2   14.50    4.70
  26  -2  -2    3.50    2.00
  26  -2  -2    2.30    6.10
 -26   2   2    2.70    2.30
  26   2  -2    2.20    3.00
  26   2  -2   15.90   18.90
  26   2  -2    8.40    4.10
  26   2  -2    7.00    6.30
 -26   2   2    2.60    4.10
  26   2  -2    0.40    1.90
  24  -2  -2   10.00    3.20
 -24  -2   2    8.60    4.20
  24  -2  -2   17.50    5.50
  24  -2  -2    7.90    5.00
  24  -2  -2    9.90    2.30
  24  -2  -2    6.40    9.30
 -24  -2   2   16.50    3.40
 -24   2   2    9.20    2.40
  24   2  -2   10.80    3.90
 -24   2   2    9.80    4.70
  24   2  -2    7.90    3.20
  24   2  -2    4.90   14.70
  24   2  -2    6.00    4.90
  24   2  -2    8.10    2.30
  22  -2  -2   53.89    5.50
  22  -2  -2   74.09    8.90
 -22  -2   2   46.30    6.40
 -22  -2   2   40.90    6.00
  22  -2  -2   51.79    4.30
  22  -2  -2   44.50    8.20
  22  -2  -2   50.19    7.60
 -22   2   2   51.99   10.00
  22   2  -2   47.40    4.60
 -22   2   2   53.99    6.50
  22   2  -2   56.39    6.10
  22   2  -2   59.89    6.30
  22   2  -2   12.10   13.10
  22   2  -2   47.80    8.30
  20  -2  -2    6.30    6.10
  20  -2  -2    6.10    4.30
  20  -2  -2   10.00    2.70
  20  -2  -2   22.60    4.90
 -20  -2   2    8.50    2.30
  20   2  -2   17.40   11.40
 -20   2   2   14.00    4.20
  20   2  -2    5.90    2.80
  20   2  -2   10.60    4.80
  18  -2  -2  123.29    8.70
  18  -2  -2  117.49   11.40
 -18  -2   2  140.39    8.70
  18  -2  -2  146.19   10.90
  18   2  -2  126.19   15.60
  18   2  -2  121.19   11.50
  18   2  -2  145.29    9.00
 -18   2   2  147.89   10.60
  16  -2  -2   93.99    8.50
 -16  -2   2   95.29    6.50
  16  -2  -2   86.09    6.80
  16  -2  -2   79.89    8.90
  16   2  -2   89.19   12.40
  16   2  -2  110.89   11.60
  16   2  -2   89.49    6.50
 -16   2   2   84.59    7.80
 -14  -2   2  222.58   13.00
  14  -2  -2  218.48   14.20
  14  -2  -2  223.88   14.80
  14  -2  -2  228.88   12.90
  14  -2  -2  230.28   13.40
 -14   2   2  230.48   14.10
  14   2  -2  232.58   17.50
  14   2  -2  209.78   15.20
 -12  -2   2   83.29    6.20
  12  -2  -2   89.69    7.90
  12  -2  -2  106.59    7.30
  12  -2  -2   93.89    6.00
  12  -2  -2   85.79    7.40
  12   2  -2   81.69    5.80
  12   2  -2   99.39   10.60
 -12   2   2   85.79    7.40
 -10  -2   2  705.93   36.60
  10  -2  -2  689.53   37.50
  10  -2  -2  735.63   37.30
  10  -2  -2  673.63   36.20
  10   2  -2  726.13   39.20
 -10   2   2  670.13   36.90
  10   2  -2  656.33   37.90
  10   2  -2  712.03   36.30
   8  -2  -2    0.60    2.40
   8  -2  -2    5.20    3.20
   8  -2  -2   -0.30    2.70
   8  -2  -2    1.70    1.30
  -8  -2   2    1.80    1.90
  -8   2   2    5.00    2.20
   8   2  -2    1.30    1.70
   8   2  -2    7.00    4.50
   8   2  -2    0.70    2.30
   6  -2  -2  462.25   26.80
   6  -2  -2  507.35   25.90
  -6  -2   2  497.65   26.50
   6  -2  -2  494.15   27.50
   6  -2  -2  519.85   26.80
  -6   2   2  516.65   26.70
   6   2  -2  491.45   28.30
   6   2  -2  485.05   27.40
   6   2  -2  497.75   26.20
  -4  -2   2   29.70    3.60
   4  -2  -2   28.10    3.60
   4  -2  -2   28.50    3.80
   4  -2  -2   23.40    4.50
   4  -2  -2   26.70    2.70
   4   2  -2   24.00    4.00
   4   2  -2   20.70    5.40
  -4   2   2   28.30    3.60
   4   2  -2   34.20    3.60
   2  -2  -2 1486.15   76.69
  -2  -2   2 1500.65   77.09
   2  -2  -2 1461.05   77.19
  -2   2   2 1550.84   77.09
   2   2  -2 1538.25   78.39
   2   2  -2 1446.86   77.69
  -2   2   2 1490.45   78.59
   2   2  -2 1499.85   76.99
   0  -2  -2  115.49    9.10
   0  -2   2  133.69    9.00
   0   2   2  142.29    9.00
   0   2   2  145.09   12.30
   0   2  -2  146.29    9.70
   0   2  -2  134.19    8.80
   0   2  -2  150.58   10.80
  -2  -2  -2 1941.41   97.29
   2  -2   2 1906.41   97.49
   2  -2   2 1667.03   98.19
   2   2   2 1857.31   98.89
   2   2   2 2055.69   97.39
  -2   2  -2 1960.60   97.39
   4  -2   2 8179.68  416.66
   6  -2   2 8562.14  455.45
   6   2   2 8522.05  456.45
   6   2   2 9775.42  456.75
   8  -2   2  166.08   10.80
   8  -2   2  206.48   11.50
   8  -2   2  168.58   12.30
  -8  -2  -2  161.28   10.00
   8  -2   2  172.38    9.30
  -8   2  -2  173.18   10.70
   8   2   2  156.78   11.60
   8   2   2  177.18   10.10
   8   2   2  169.68   15.10
  10  -2   2  208.38   11.80
 -10  -2  -2  225.48   12.30
  10  -2   2  213.68   13.30
  10  -2   2  217.58   14.10
  10   2   2  209.78   17.30
 -10   2  -2  235.48   13.30
  10   2   2  217.88   12.30
  10   2   2  211.98   14.40
  12  -2   2  105.49    6.70
  12  -2   2  115.99   10.20
 -12  -2  -2  112.29    7.20
  12  -2   2  116.39    8.80
  12   2   2  112.79   12.60
 -12   2  -2  108.39    8.50
  12   2   2  109.69    7.10
  14  -2   2  323.87   20.20
  14  -2   2  319.07   19.30
 -14  -2  -2  316.87   17.70
  14  -2   2  306.37   17.40
 -14   2  -2  336.37   19.20
  14   2   2  328.67   24.60
  14   2   2  319.77   17.70
 -16  -2  -2   90.89    6.30
  16  -2   2   92.29    8.40
  16  -2   2   95.69   11.20
  16  -2   2   78.29    7.40
  16  -2   2   84.39    6.00
  16   2   2  101.89   15.60
 -16   2  -2   93.39    8.10
  16   2   2   92.19    6.60
  16   2   2   62.39   13.00
  18  -2   2   67.69    5.60
  18  -2   2  101.19    8.80
  18  -2   2   79.19   10.20
  18  -2   2   61.99    7.60
 -18  -2  -2   69.19    5.80
  18   2   2   82.99   16.70
 -18   2  -2   86.39    8.50
  18   2   2  114.49   14.50
  18   2   2   65.99    6.20
 -20  -2  -2    2.80    2.30
 -20  -2  -2    0.60    3.30
  20  -2   2   -1.80    3.80
  20  -2   2   10.30    8.40
  20  -2   2    0.70    4.00
  20  -2   2   -1.80    1.70
 -20  -2  -2    0.40    2.50
  20   2   2   18.80   17.10
 -20   2  -2    2.70    3.50
  20   2   2   -4.90    3.30
 -20   2  -2    0.20    1.60
  20   2   2    0.60    2.50
  22  -2   2  -17.20   12.20
  22  -2   2   16.80    3.10
 -22  -2  -2   15.80    4.20
 -22  -2  -2   12.00    3.30
  22  -2   2   23.70    6.60
  22  -2   2   17.20    5.40
  22  -2   2   10.70    2.30
  22   2   2   18.50    7.80
 -22   2  -2   10.70    2.40
  22   2   2   -4.10   20.60
  22   2   2    9.30    3.50
 -22   2  -2   17.30    4.80
  22   2   2   13.70    3.70
  24  -2   2   52.89   18.10
  24  -2   2   41.10    7.70
  24  -2   2   28.00    3.60
 -24  -2  -2   29.70    5.10
 -24  -2  -2   34.90    5.10
  24   2   2   34.90    5.60
 -24   2  -2   36.50    3.90
 -24   2  -2   37.00    6.60
  24   2   2   37.60    5.40
 -24   2  -2   30.00    4.00
  24   2   2   85.09   28.60
 -26  -2  -2   31.60    5.50
 -26  -2  -2   37.70    5.90
  26  -2   2   26.60    6.70
  26  -2   2   26.90    4.50
  26  -2   2   28.20    4.60
  26  -2   2   -8.00   31.80
 -26   2  -2   23.10    6.10
  26   2   2   24.20    5.70
  26   2   2   -1.30   42.30
  26   2   2   39.80    6.70
 -26   2  -2   33.70    4.40
 -28  -2  -2    2.00    3.60
  28  -2   2    1.80    5.10
  28  -2   2    3.60    2.80
 -28  -2  -2    2.60    4.10
 -28   2  -2    9.30    3.30
  28   2   2    8.90    4.80
 -28   2  -2    6.90    5.30
  28   2   2    5.00    3.30
  30  -2   2   37.50    4.80
 -30  -2  -2   33.70    6.40
  30  -2   2   58.89    9.40
 -30  -2  -2   33.40    5.90
 -30   2  -2   27.10    6.50
  30   2   2   42.70    7.50
 -30   2  -2   33.60    5.00
  30   2   2   30.80    5.00
  32  -2   2    3.60    2.70
 -32  -2  -2    0.50    3.90
  32   2   2    0.50    3.10
 -32   2  -2   -0.20    3.30
 -34  -2  -2    0.20    3.60
  34  -2   2    3.50    2.70
  34   2   2    1.80    3.00
 -34   2  -2    4.30    3.70
  36  -2   2    0.40    2.30
 -36  -2  -2   -1.20    3.00
  36   2   2    1.70    2.70
 -36   2  -2    3.50    3.30
 -38  -2  -2    5.00    3.00
  38  -2   2    5.40    2.40
  38   2   2    1.60    2.20
 -38   2  -2    2.00    3.00
  40  -2   2   -0.90    1.60
 -40  -2  -2    0.10    2.10
 -40   2  -2   -0.20    2.20
  40   2   2    0.50    2.00
  41  -3  -2   -0.90    1.60
 -41  -3   2    1.20    2.00
  41   3  -2    1.80    1.90
 -41   3   2    0.10    2.00
  39  -3  -2    3.70    2.10
 -39  -3   2    0.70    2.50
  39   3  -2    1.20    2.40
 -39   3   2   -2.10    2.60
  37  -3  -2    0.80    2.20
 -37  -3   2   -1.60    2.90
 -37   3   2    4.90    3.30
  37   3  -2    4.30    3.10
  35  -3  -2   53.39    5.60
  35   3  -2   49.30    6.10
 -35   3   2   62.89    6.60
  33  -3  -2  -40.60   38.60
 -33  -3   2    1.30    4.30
  33  -3  -2    1.20    2.40
 -33   3   2    2.80    3.30
  33   3  -2    1.50    3.30
 -31  -3   2    0.40    3.00
 -31  -3   2    4.20    4.70
  31  -3  -2    8.80    7.00
  31  -3  -2   67.19   25.90
  31  -3  -2    0.80    2.20
  31   3  -2    2.80    3.20
  31   3  -2   -1.50    3.50
  31   3  -2   -3.10    5.10
 -31   3   2    2.20    5.40
 -31   3   2    3.10    3.00
  31   3  -2  -23.40   40.00
 -29  -3   2   -4.70    4.00
 -29  -3   2    1.00    3.10
  29  -3  -2  -16.10   18.60
  29  -3  -2    0.90    5.10
  29  -3  -2    1.20    2.10
  29  -3  -2    1.80    6.20
 -29   3   2    0.30    2.70
 -29   3   2    3.10    4.70
  29   3  -2   -1.40    3.90
  29   3  -2   -4.30    3.10
  29   3  -2   -2.20    6.30
  29   3  -2   40.60   32.40
  27  -3  -2   29.10   15.20
  27  -3  -2   12.60    6.70
 -27  -3   2    3.90    3.00
 -27  -3   2   11.60    5.00
  27  -3  -2    4.00    4.40
  27  -3  -2   12.50    2.70
  27   3  -2    2.10   26.90
  27   3  -2    4.60    4.40
 -27   3   2   10.70    3.10
 -27   3   2   12.00    6.10
  27   3  -2    5.90    3.90
  27   3  -2    7.20    7.00
 -25  -3   2    3.00    4.40
 -25  -3   2    4.00    2.80
  25  -3  -2    9.50    3.30
  25  -3  -2    7.80   10.90
  25  -3  -2   10.60    2.50
  25  -3  -2   13.30    5.70
  25   3  -2   11.50    9.60
  25   3  -2    5.00    3.50
  25   3  -2   25.80   21.80
 -25   3   2    8.90    2.90
  25   3  -2    7.20    3.60
 -25   3   2    6.60    5.00
  23  -3  -2   33.00    4.40
  23  -3  -2   34.90    7.60
  23  -3  -2   22.40    9.00
 -23  -3   2   34.70    4.40
  23  -3  -2   33.90    3.60
  23  -3  -2   27.50    5.10
 -23  -3   2   23.30    5.10
 -23   3   2   34.50    4.00
 -23   3   2   33.90    6.40
  23   3  -2   32.30    3.50
  23   3  -2   35.10    5.20
  23   3  -2   31.70    8.00
  23   3  -2   27.80    4.60
  23   3  -2   19.50   17.80
  21  -3  -2    3.50    2.00
  21  -3  -2    4.10    2.40
 -21  -3   2    0.60    1.90
 -21  -3   2    0.90    3.30
  21  -3  -2   -0.40    4.30
  21  -3  -2    3.50    4.00
  21  -3  -2   -8.30    6.80
  21   3  -2   -1.50    3.50
  21   3  -2    6.60   14.60
 -21   3   2    1.50    1.80
 -21   3   2    1.60    3.70
  21   3  -2   -2.20    2.30
  21   3  -2    2.90    4.60
  19  -3  -2    0.30    1.90
  19  -3  -2   -0.40    5.60
  19  -3  -2    2.50    3.10
 -19  -3   2    0.20    1.90
  19  -3  -2   -2.70    3.80
  19   3  -2    1.60    2.20
  19   3  -2   18.80   13.00
 -19   3   2    1.50    3.70
  17  -3  -2    6.10    4.70
  17  -3  -2    3.50    2.00
 -17  -3   2    1.00    2.10
  17  -3  -2    2.60    2.30
  17  -3  -2   -0.60    3.60
  17   3  -2    3.10    3.60
  17   3  -2    6.80   10.60
 -17   3   2   -0.10    3.30
  17   3  -2    3.00    2.10
  15  -3  -2  130.49   10.10
  15  -3  -2  117.79   10.10
  15  -3  -2  108.29    7.30
 -15  -3   2  111.19    7.80
  15   3  -2  113.89   14.60
  15   3  -2  105.39    7.30
 -15   3   2   97.79    9.30
  15   3  -2  110.49   10.80
  13  -3  -2    9.90    5.10
  13  -3  -2    0.20    3.30
 -13  -3   2   -0.40    2.20
  13  -3  -2    1.90    1.70
  13  -3  -2    0.60    2.20
  13   3  -2    0.30    1.90
  13   3  -2    0.10    4.30
 -13   3   2    0.20    3.20
  13   3  -2    1.40    8.40
  11  -3  -2    8.90    2.00
  11  -3  -2   10.20    3.80
  11  -3  -2   15.00    5.10
 -11  -3   2    6.90    2.70
  11  -3  -2    9.80    3.00
  11   3  -2    4.80    7.20
  11   3  -2    7.50    3.80
 -11   3   2    8.80    3.40
  11   3  -2    8.60    2.50
  -9  -3   2    1.50    4.00
   9  -3  -2    6.60    5.10
   9  -3  -2    5.00    3.00
   9  -3  -2    1.10    2.10
   9  -3  -2    3.00    1.50
   9   3  -2    3.60    5.80
   9   3  -2   -0.60    1.90
   9   3  -2   -0.70    2.70
   7  -3  -2  192.48   12.30
   7  -3  -2  179.28   12.10
   7  -3  -2  188.18   10.70
   7  -3  -2  190.58   14.10
  -7  -3   2  204.28   11.90
  -7   3   2  191.78   12.10
   7   3  -2  191.28   15.10
   7   3  -2  203.08   11.50
   7   3  -2  188.78   13.20
   5  -3  -2  113.49    8.00
  -5  -3   2  104.09    7.60
   5  -3  -2  109.39    6.40
   5  -3  -2  100.19   10.00
   5   3  -2  100.99    7.30
  -5   3   2  107.29    7.80
   5   3  -2  108.79   12.20
   5   3  -2  101.09    8.70
  -3  -3   2   19.70    3.30
   3  -3  -2   19.30    3.50
   3  -3  -2   24.40    2.50
   3   3  -2   24.50    5.90
   3   3  -2   20.50    3.40
  -3   3   2   10.80    7.00
  -3   3   2   17.60    3.30
   3   3  -2   31.50    6.60
  -1  -3   2  175.08   11.10
  -1   3   2  180.38   11.10
   1   3  -2  177.68   14.30
  -1   3   2  176.08   14.90
  -1   3   2  173.98   12.20
   1   3  -2  173.08   11.00
  -1  -3  -2   10.40    2.90
   1  -3   2    6.50    2.80
   1   3   2   12.10    7.00
  -1   3  -2   15.00    3.30
  -1   3  -2   14.30    6.10
   1   3   2    7.30    2.70
  -1   3  -2   16.10    4.70
   1   3   2    8.40    2.80
   3  -3   2   85.19    7.10
   3  -3   2   77.99    8.80
   3  -3   2   95.69    7.10
  -3  -3  -2   94.49    6.60
  -3   3  -2   92.89    7.00
   3   3   2   74.39    7.70
   3   3   2   88.99    6.80
   3   3   2   76.49   10.50
   5  -3   2  608.24   37.10
   5  -3   2  689.43   35.70
   5  -3   2  627.94   36.40
  -5  -3  -2  655.23   35.10
   5   3   2  679.63   35.20
   5   3   2  658.73   38.70
  -5   3  -2  702.53   35.70
  -7  -3  -2  892.51   45.80
   7  -3   2  816.92   46.60
   7  -3   2  898.61   46.60
   7  -3   2  848.52   47.70
   7   3   2  877.71   50.09
   7   3   2  911.81   46.00
  -7   3  -2  851.51   46.40
   9  -3   2   -1.00    5.50
   9  -3   2    1.00    0.90
  -9  -3  -2    2.20    2.20
   9  -3   2    3.50    3.40
   9  -3   2    2.20    2.80
   9   3   2   -1.30    2.10
   9   3   2    4.30    6.80
  -9   3  -2    0.50    3.10
   9   3   2   -7.00    8.30
 -11  -3  -2    2.70    2.30
  11  -3   2    1.10    1.20
  11  -3   2    6.30    9.70
  11  -3   2   -0.60    2.50
  11  -3   2    0.30    3.30
  11   3   2    2.30    2.20
  11   3   2    1.10    4.30
 -11   3  -2   -0.30    3.10
  13  -3   2   25.20    6.80
  13  -3   2   14.40    3.30
  13  -3   2   20.90    2.20
 -13  -3  -2   16.00    2.90
  13  -3   2   17.80    4.60
  13   3   2   17.20    6.80
 -13   3  -2   13.20    4.10
  13   3   2   15.30    2.80
  13   3   2   11.80   12.40
 -15  -3  -2    1.00    1.90
  15  -3   2    2.30    2.30
  15  -3   2    1.40    1.40
  15  -3   2   -3.60    6.70
  15  -3   2    0.40    3.30
 -15   3  -2   -0.80    3.50
  15   3   2    1.20    1.80
  15   3   2   -2.40    6.50
  15   3   2   -2.00   12.60
 -17  -3  -2  104.59    7.50
  17  -3   2  112.19    8.70
  17  -3   2  109.59    7.10
  17  -3   2  117.89   11.00
  17  -3   2   84.09   11.20
  17   3   2  158.48   18.00
  17   3   2   84.39   19.90
  17   3   2  111.89    7.70
 -17   3  -2  105.69   10.00
  19  -3   2   16.50    5.50
 -19  -3  -2    8.90    4.20
 -19  -3  -2    6.30    2.40
  19  -3   2   -2.40    9.90
  19  -3   2   10.60    2.00
  19   3   2  -17.50   19.60
 -19   3  -2   10.90    4.40
 -19   3  -2    9.20    2.40
  19   3   2   16.90    4.00
  19   3   2   18.50    9.20
  21  -3   2   36.10   12.80
  21  -3   2   66.79    5.80
 -21  -3  -2   66.69    6.20
  21  -3   2   75.29    7.90
  21  -3   2   91.09   10.30
 -21  -3  -2   74.49    7.80
  21  -3   2   73.09    5.40
 -21   3  -2   89.49   10.10
  21   3   2   47.80   24.00
 -21   3  -2   72.59    5.70
  21   3   2   68.59    6.70
  21   3   2   52.19   12.30
  21   3   2   72.79    7.70
  23  -3   2    3.50    4.90
 -23  -3  -2    2.70    2.50
 -23  -3  -2    3.30    4.30
  23  -3   2    4.30   13.90
  23  -3   2    2.10    2.00
 -23   3  -2    3.40    2.40
  23   3   2    7.00    3.70
 -23   3  -2    4.90    4.70
  23   3   2  -20.40   29.40
  23   3   2    2.10    3.40
 -25  -3  -2   14.50    4.90
  25  -3   2   21.70    3.40
  25  -3   2   14.60    6.70
 -25  -3  -2   24.30    4.60
  25   3   2   24.50    5.10
  25   3   2   16.10    4.30
 -25   3  -2   31.00    4.00
 -25   3  -2   12.40    6.10
 -27  -3  -2   18.60    5.20
  27  -3   2   14.00    6.70
  27  -3   2   17.20    3.20
 -27  -3  -2    8.10    3.70
  27   3   2   16.80    4.20
 -27   3  -2   22.50    3.70
 -27   3  -2   10.40    6.10
  27   3   2   10.10    4.80
 -29  -3  -2   -2.30    3.70
 -29  -3  -2    1.70    4.20
  29  -3   2    1.20    6.30
  29  -3   2    0.00    2.20
 -29   3  -2    2.40    2.60
 -29   3  -2   -4.80    5.00
  29   3   2    0.40    3.50
  29   3   2   11.10    4.60
 -31  -3  -2  172.78   13.30
  31  -3   2  184.28   11.70
 -31   3  -2  165.38   11.70
  31   3   2  184.58   13.20
 -33  -3  -2    1.10    3.80
  33  -3   2   -0.40    2.10
  33   3   2   -0.90    2.90
 -33   3  -2    0.20    3.00
 -35  -3  -2    0.00    3.00
  35  -3   2    1.30    2.40
 -35   3  -2    1.40    3.10
  37  -3   2    3.10    1.90
 -37  -3  -2    2.50    2.90
 -37   3  -2   -0.10    2.80
  37   3   2    3.20    2.80
  39  -3   2    2.20    1.80
 -39  -3  -2   -0.40    2.40
 -39   3  -2    0.30    2.40
  39   3   2   -1.20    1.90
 -41  -3  -2    0.80    1.40
 -41   3  -2    0.90    1.60
  40  -4  -2    8.80    2.10
 -40  -4   2   14.30    2.60
  40   4  -2   13.20    2.50
 -38  -4   2   14.00    3.30
  38  -4  -2    2.90    2.00
  38   4  -2    5.70    2.80
 -38   4   2    0.70    2.70
  36  -4  -2    1.20    2.10
 -36  -4   2   -3.30    2.70
  36   4  -2   -1.20    2.80
 -36   4   2   -2.30    2.90
 -34  -4   2   -1.60    3.20
  34  -4  -2   -0.40    1.90
  34   4  -2    1.30    3.10
 -34   4   2    2.20    2.90
  32  -4  -2    0.30    2.30
 -32  -4   2   -2.20    3.60
 -32   4   2    0.60    3.00
  32   4  -2    1.50    3.60
  30  -4  -2   -2.40   13.80
 -30  -4   2    3.10    4.30
  30  -4  -2  -23.30   23.80
  30  -4  -2    1.90    2.30
  30   4  -2    1.80    6.00
 -30   4   2   -3.50    5.60
 -30   4   2    4.50    3.10
  30   4  -2    1.10    3.20
  30   4  -2  -16.70   44.10
 -28  -4   2    2.30    4.10
  28  -4  -2    5.10    2.40
  28  -4  -2    3.70    5.30
  28  -4  -2   12.20    6.70
  28  -4  -2  -24.60   17.90
 -28  -4   2    4.10    3.10
 -28   4   2    6.90    6.20
  28   4  -2    6.70    7.00
 -28   4   2    3.40    2.90
  28   4  -2    4.80    4.00
  28   4  -2   -3.70   34.50
  28   4  -2    9.90    4.50
  26  -4  -2    4.50    6.20
  26  -4  -2   20.90   15.20
  26  -4  -2    1.10    4.00
  26  -4  -2    1.90    1.90
 -26  -4   2    0.80    4.60
  26   4  -2    0.00    5.50
  26   4  -2  -27.30   28.90
 -26   4   2    1.90    2.70
  26   4  -2    3.00    4.10
  26   4  -2    3.10    3.80
  24  -4  -2    3.70    3.10
  24  -4  -2    7.40    4.20
 -24  -4   2    2.30    4.60
 -24  -4   2    3.60    2.60
  24  -4  -2    5.90    6.10
  24  -4  -2   -6.70   12.30
 -24   4   2    7.40    2.80
  24   4  -2    1.90    5.60
  24   4  -2   23.20   26.10
  24   4  -2    2.80    3.60
  24   4  -2    5.60    4.30
 -24   4   2   11.10    6.20
 -22  -4   2    0.30    2.30
  22  -4  -2    7.70    5.70
  22  -4  -2    5.60    9.40
  22  -4  -2    0.70    2.80
  22  -4  -2    6.70    2.10
 -22  -4   2    2.50    4.00
  22   4  -2    2.00    2.80
 -22   4   2    2.50    4.30
  22   4  -2    7.80    6.70
  22   4  -2    0.50    3.40
  22   4  -2   16.30   20.30
 -22   4   2    2.00    2.40
  20  -4  -2    1.60    7.70
 -20  -4   2    6.40    4.60
  20  -4  -2    4.90    2.50
  20  -4  -2    8.20    2.00
  20  -4  -2    7.50    3.40
 -20  -4   2   10.00    2.90
 -20   4   2    3.70    2.80
  20   4  -2    9.60    2.90
  20   4  -2    2.40    4.90
 -20   4   2    8.20    4.70
  20   4  -2    4.70    3.60
  20   4  -2   27.10   15.90
  18  -4  -2    0.80    1.70
  18  -4  -2    1.40    2.30
  18  -4  -2    3.40    2.80
 -18  -4   2    0.80    2.20
  18  -4  -2    6.60    6.80
  18  -4  -2    2.20    4.10
  18   4  -2    2.30    5.70
 -18   4   2    4.10    4.30
  18   4  -2   -0.20    2.00
  18   4  -2   -0.90    2.80
  18   4  -2    4.70    3.00
  18   4  -2  -12.40   14.80
  16  -4  -2  101.49    6.70
  16  -4  -2  113.29   10.50
  16  -4  -2   82.99   10.10
  16  -4  -2   86.39   11.60
 -16  -4   2   94.79    7.60
  16   4  -2  107.79    8.60
  16   4  -2   78.49   15.30
 -16   4   2  123.59   10.30
  16   4  -2  104.09    7.20
  16   4  -2   64.49   10.10
  14  -4  -2  123.39    7.60
  14  -4  -2  109.09   10.50
  14  -4  -2  110.89   12.00
 -14  -4   2  122.99    8.80
 -14   4   2  106.19   10.10
  14   4  -2  101.49   11.10
  14   4  -2  107.79   15.40
  14   4  -2  123.69    8.20
  12  -4  -2   48.40    6.80
  12  -4  -2   41.60    8.10
 -12  -4   2   48.80    5.50
  12  -4  -2   52.09    6.10
  12  -4  -2   52.59    4.20
  12   4  -2   49.90    7.70
  12   4  -2   46.20    4.70
 -12   4   2   54.59    6.70
  12   4  -2   49.10   11.80
  10  -4  -2   73.69    7.70
  10  -4  -2   69.79    5.00
  10  -4  -2   70.99    7.20
 -10  -4   2   76.09    6.80
  10  -4  -2   72.39    9.90
  10   4  -2   67.09   12.30
  10   4  -2   68.49    6.20
 -10   4   2   63.39    7.30
  10   4  -2   88.19   10.30
   8  -4  -2  264.17   17.50
   8  -4  -2  293.97   15.50
   8  -4  -2  286.47   19.60
  -8  -4   2  278.77   16.90
   8   4  -2  271.87   21.70
   8   4  -2  278.67   16.50
   8   4  -2  282.57   19.10
  -8   4   2  283.67   17.50
   6  -4  -2  140.29    8.10
  -6  -4   2  143.19    9.90
   6  -4  -2  128.79   12.70
   6  -4  -2  122.49   10.60
   6   4  -2  145.79   14.90
  -6   4   2  126.29   10.20
   4  -4  -2    7.50    3.20
   4  -4  -2    3.10    3.30
   4  -4  -2    7.30    5.80
  -4  -4   2    5.10    3.20
   4   4  -2   -8.50    7.40
  -4   4   2    9.00    3.80
   4   4  -2    3.90    3.10
   4   4  -2    6.00    4.50
  -2  -4   2    1.10    3.00
   2   4  -2    2.50    2.70
  -2   4   2   -2.40    2.90
  -2   4   2   -0.70    3.00
   2   4  -2   -9.00    6.30
  -2   4   2    4.40    9.70
   0  -4  -2    0.40    3.00
   0  -4   2    0.90    3.30
   0   4  -2   14.00    7.80
   0   4   2    6.70    3.30
   0   4   2    3.30    3.30
   0   4   2    6.40    8.50
   0   4  -2    8.10    3.40
   2  -4   2  120.29    9.40
   2  -4   2  110.19   12.60
  -2  -4  -2  109.09    8.80
   2   4   2  113.29   14.50
   2   4   2  122.39   10.70
  -2   4  -2  127.79    9.40
   2   4   2  121.79    9.10
  -4  -4  -2    1.50    3.20
   4  -4   2    2.80    3.40
   4  -4   2   12.20    4.50
   4  -4   2    1.00    8.50
   4   4   2   16.80   10.60
   4   4   2    6.10    4.70
   4   4   2    2.20    3.10
   6  -4   2  746.23   40.50
  -6  -4  -2  746.23   39.50
   6   4   2  697.63   42.00
   6   4   2  732.33   45.60
  -6   4  -2  708.03   40.10
   6   4   2  775.02   39.70
   8  -4   2    0.90    3.30
   8  -4   2  -10.30    7.30
  -8  -4  -2    2.10    2.60
   8  -4   2    1.80    3.70
   8   4   2   -3.70   10.70
   8   4   2   -1.50    2.60
   8   4   2    0.60    4.00
  -8   4  -2    7.10    4.00
  10  -4   2  429.16   29.40
 -10  -4  -2  503.35   26.50
  10  -4   2  447.46   30.30
  10  -4   2  498.55   28.10
  10   4   2  433.66   29.50
  10   4   2  509.95   26.50
  10   4   2  475.95   34.50
 -10   4  -2  494.05   27.80
  12  -4   2   66.49   10.90
  12  -4   2   65.89    7.30
  12  -4   2   70.19    8.20
 -12  -4  -2   70.79    6.30
  12   4   2   71.39    6.20
 -12   4  -2   65.59    7.80
  12   4   2  105.99   14.70
  12   4   2   84.59   15.80
  14  -4   2    9.20    3.30
 -14  -4  -2   15.80    3.20
  14  -4   2    1.20    7.90
  14  -4   2   14.70    4.90
 -14   4  -2    9.30    4.60
  14   4   2   15.50    3.10
  14   4   2    4.80    5.00
  14   4   2    9.60   15.50
 -16  -4  -2    5.60    3.60
  16  -4   2    7.30    4.40
 -16  -4  -2    9.20    2.60
  16  -4   2    6.80    3.20
  16  -4   2   16.80    9.20
 -16   4  -2    6.00    2.40
  16   4   2    3.00    5.30
  16   4   2    3.90    2.40
 -16   4  -2   -0.20    3.90
  16   4   2    4.70   20.70
  18  -4   2   17.50   10.30
  18  -4   2   13.80    4.90
  18  -4   2   12.90    5.70
 -18  -4  -2   13.00    4.40
  18  -4   2   17.60    4.20
  18   4   2    6.60    4.40
 -18   4  -2   11.80    6.70
  18   4   2   24.20   24.40
 -18   4  -2   15.20    2.90
  18   4   2   11.60    3.10
 -20  -4  -2   -2.10    1.90
  20  -4   2  -13.60   12.20
  20  -4   2    3.30    1.90
 -20  -4  -2   -1.50    3.50
  20  -4   2    0.30    5.40
  20   4   2    0.50    2.70
 -20   4  -2   -0.40    4.30
  20   4   2   -2.90    3.00
  20   4   2   66.59   30.40
 -20   4  -2   -1.60    2.30
  22  -4   2    2.90    1.90
 -22  -4  -2    3.30    2.30
  22  -4   2  -41.60   15.90
  22  -4   2    0.50    4.90
 -22  -4  -2    0.60    4.10
  22   4   2    8.80    3.60
  22   4   2    4.90    3.90
  22   4   2  -30.30   34.60
 -22   4  -2    3.70    2.30
 -22   4  -2    2.50    5.00
 -24  -4  -2   45.60    5.80
  24  -4   2   50.29    4.80
 -24  -4  -2   43.80    6.90
  24  -4   2   48.30    9.00
  24   4   2   52.39    7.00
  24   4   2   47.00    6.60
 -24   4  -2   37.80    7.90
 -24   4  -2   51.79    5.50
  26  -4   2   10.10    6.80
 -26  -4  -2    6.20    4.80
  26  -4   2    8.00    2.50
 -26  -4  -2   17.40    4.10
 -26   4  -2    7.70    2.70
  26   4   2   11.40    4.40
 -26   4  -2    8.10    5.40
  26   4   2    7.50    4.20
 -28  -4  -2   13.40    5.20
  28  -4   2   12.30    3.20
  28  -4   2   10.00    6.50
 -28  -4  -2    8.10    5.90
  28   4   2   11.80    4.40
  28   4   2   16.90    4.80
 -28   4  -2   17.70    3.70
 -28   4  -2   16.60    8.40
  30  -4   2   27.50    3.90
 -30  -4  -2   25.20    5.80
 -30   4  -2   32.00    4.40
  30   4   2   28.60    5.30
 -32  -4  -2    1.70    3.90
  32  -4   2    2.10    2.00
 -32   4  -2    1.20    2.60
  32   4   2    0.70    3.00
 -34  -4  -2    1.30    2.90
  34  -4   2    0.90    2.10
 -34   4  -2    3.00    2.80
  34   4   2    1.40    2.70
 -36  -4  -2    6.80    3.00
  36  -4   2    5.10    2.00
  36   4   2    4.90    2.70
 -36   4  -2   -1.20    2.70
  38  -4   2    3.60    1.90
 -38  -4  -2    6.60    2.90
 -38   4  -2    2.00    2.60
  38   4   2    7.20    2.50
 -40  -4  -2    4.70    1.80
 -40   4  -2   -0.70    1.50
  39  -5  -2    1.30    1.50
 -39  -5   2    1.90    2.10
  39   5  -2    3.10    2.10
 -39   5   2   -1.50    2.00
 -37  -5   2    6.20    2.50
  37  -5  -2    7.70    2.00
  37   5  -2   13.30    3.10
 -37   5   2    1.80    2.60
  35  -5  -2    5.70    2.20
 -35  -5   2    5.20    3.40
 -35   5   2    5.20    2.70
  35   5  -2    3.20    2.90
 -33  -5   2   15.00    4.30
  33  -5  -2   18.60    3.20
  33   5  -2   13.20    3.80
 -33   5   2   13.40    3.70
  31  -5  -2    1.10    2.20
 -31  -5   2    2.80    4.10
  31   5  -2    4.00    3.20
 -31   5   2   -3.10    2.70
  29  -5  -2   -0.60    2.10
 -29  -5   2   -2.40    4.00
 -29  -5   2   -2.50    2.40
  29  -5  -2    1.80   28.30
 -29   5   2    6.30    6.70
  29   5  -2   -8.60   54.69
 -29   5   2    0.60    2.60
  29   5  -2    2.00    3.20
  27  -5  -2   17.90   19.50
 -27  -5   2    4.90    3.00
  27  -5  -2    2.80    1.90
 -27  -5   2    0.50    4.00
  27  -5  -2    3.80    7.40
  27   5  -2   36.90   42.00
  27   5  -2    7.80    4.40
 -27   5   2    3.70    2.70
 -27   5   2    7.90    5.90
  27   5  -2    3.30    4.10
  25  -5  -2   -4.00    5.80
 -25  -5   2   -2.80    2.30
 -25  -5   2    1.50    4.30
  25  -5  -2  -23.70   15.30
  25  -5  -2    0.30    1.90
  25   5  -2    4.10    3.60
 -25   5   2    0.20    2.50
  25   5  -2   -1.90    3.50
 -25   5   2    2.00    5.40
  25   5  -2  -20.40   35.20
  23  -5  -2  124.79   14.10
 -23  -5   2  128.89    9.70
  23  -5  -2  135.99    8.40
  23  -5  -2  124.69   11.30
 -23  -5   2  121.59   11.50
  23  -5  -2  114.79   17.00
 -23   5   2  114.69   13.30
  23   5  -2  107.99   32.10
  23   5  -2  128.99   10.10
 -23   5   2  132.19    9.10
  23   5  -2  120.19   11.10
  23   5  -2  120.89   17.20
 -21  -5   2    1.20    3.90
  21  -5  -2   -1.30    3.20
  21  -5  -2    0.60    1.90
  21  -5  -2    1.30    5.60
 -21  -5   2    3.60    2.80
  21   5  -2    1.30    8.20
 -21   5   2    0.70    2.40
  21   5  -2    1.40    2.60
  21   5  -2   -4.50    3.00
 -21   5   2   -1.50    4.80
  19  -5  -2   -1.90    1.80
  19  -5  -2   12.00    9.00
 -19  -5   2   -0.90    2.50
  19  -5  -2    0.50    3.00
 -19  -5   2    2.40    4.40
  19  -5  -2    1.00    5.40
  19   5  -2   -2.20    2.90
  19   5  -2    0.50   18.40
 -19   5   2   -4.50    4.10
  19   5  -2   -1.20    2.10
  19   5  -2    4.70    9.60
 -19   5   2    0.70    2.10
  17  -5  -2   18.10    6.30
 -17  -5   2   11.70    4.10
  17  -5  -2   17.30    2.80
  17  -5  -2   12.70    9.20
  17  -5  -2   22.50    4.60
 -17  -5   2   15.00    3.50
  17   5  -2   20.80    3.50
  17   5  -2   20.10   17.80
 -17   5   2   13.60    3.00
  17   5  -2    9.80    5.90
  17   5  -2   15.50    4.10
 -17   5   2    7.40    4.90
 -15  -5   2   41.10    5.90
  15  -5  -2   59.09    7.30
  15  -5  -2   46.20    7.80
  15  -5  -2   49.60    5.30
  15  -5  -2   32.30   10.20
  15   5  -2   46.00    5.00
  15   5  -2   75.59   13.70
 -15   5   2   41.30    4.60
  15   5  -2   51.59    6.90
 -15   5   2   54.89    8.90
  15   5  -2   49.60   16.00
  13  -5  -2   47.10    4.80
  13  -5  -2   54.59    7.60
 -13  -5   2   46.00    5.60
  13  -5  -2   69.19    9.30
  13  -5  -2   61.29   10.90
  13   5  -2   60.69   11.70
 -13   5   2   43.10    7.20
  13   5  -2   20.00   15.00
  13   5  -2   35.60    5.20
  13   5  -2   43.90    5.30
  11  -5  -2   24.10   10.20
 -11  -5   2   11.70    3.60
  11  -5  -2   22.40    5.40
  11  -5  -2   25.80    6.00
  11   5  -2    6.70    5.40
  11   5  -2   12.50    3.40
 -11   5   2    5.90    4.40
   9  -5  -2  772.62   46.80
   9  -5  -2  797.92   45.10
   9  -5  -2  838.72   45.00
  -9  -5   2  818.82   43.90
   9   5  -2  770.12   50.49
  -9   5   2  852.41   44.90
   9   5  -2  772.42   46.80
   9   5  -2  811.12   43.40
  -7  -5   2   45.90    5.80
   7  -5  -2   48.50    6.60
   7  -5  -2   56.79    7.20
   7  -5  -2   38.90   10.20
   7   5  -2   49.20    8.20
   7   5  -2   38.10   12.30
  -7   5   2   53.39    7.00
   7   5  -2   54.99    5.90
  -5  -5   2    5.70    3.50
   5  -5  -2   11.00    5.60
   5  -5  -2   14.70    8.90
   5  -5  -2    7.60    4.10
   5   5  -2    2.10    6.70
   5   5  -2    5.80    3.40
   5   5  -2   -0.90    9.60
  -5   5   2   12.00    4.30
   3  -5  -2   56.29    6.50
   3  -5  -2   69.59    9.30
  -3  -5   2   51.39    6.50
   3  -5  -2   48.10   10.50
   3   5  -2   50.79    7.90
   3   5  -2   55.59   12.20
   3   5  -2   49.40    6.10
  -3   5   2   45.80    6.60
  -1  -5   2   46.80    5.90
   1  -5  -2   45.50    5.80
   1   5  -2   30.80    5.80
  -1   5   2   35.60    6.90
   1   5  -2   57.59   11.20
  -1   5   2   54.09    6.50
   1   5  -2   42.30    5.70
  -1   5   2   43.30   13.10
  -1  -5  -2    2.60    3.50
   1   5   2    2.60    3.30
   1   5   2   -0.30    4.40
  -1   5  -2    3.60    3.40
   1   5   2    0.30   13.60
   3  -5   2    5.00   10.90
   3  -5   2    1.50    3.50
  -3  -5  -2   -1.80    2.80
  -3   5  -2    0.80    3.40
   3   5   2    5.90   13.90
   3   5   2    2.10    3.20
   3   5   2    2.20    5.10
  -5  -5  -2   31.40    4.80
   5  -5   2    8.00   10.10
   5  -5   2   17.50    4.50
   5  -5   2   29.40    5.30
   5   5   2   32.50    8.90
  -5   5  -2   33.50    5.60
   5   5   2   30.20   14.70
   5   5   2   41.10    5.50
   7  -5   2   53.89    6.90
   7  -5   2   37.40    6.00
  -7  -5  -2   48.70    5.60
   7  -5   2   31.80   11.80
   7   5   2   55.99   16.80
  -7   5  -2   47.40    6.70
   7   5   2   43.10    5.30
   7   5   2   51.69    9.30
   9  -5   2   17.80    5.00
  -9  -5  -2   20.20    3.80
   9  -5   2   23.50   11.40
   9  -5   2    9.80    4.50
   9   5   2   12.90    3.90
  -9   5  -2   19.40    4.90
   9   5   2   17.10    5.80
   9   5   2   26.70   16.90
  11  -5   2   -0.60    4.00
 -11  -5  -2    0.40    3.70
 -11  -5  -2    1.70    2.50
  11  -5   2   -0.30   11.70
  11  -5   2    1.20    2.90
 -11   5  -2   -1.70    3.50
  11   5   2   -0.20   18.70
  11   5   2    2.30    5.10
  11   5   2    0.70    2.50
  13  -5   2   19.20    4.60
  13  -5   2   12.50   12.30
 -13  -5  -2   20.30    3.90
  13  -5   2   19.30    7.50
  13  -5   2   14.50    2.60
 -13  -5  -2   13.30    4.20
  13   5   2   18.70   10.10
  13   5   2    6.60    4.20
  13   5   2   -4.20   19.10
 -13   5  -2   13.40    4.80
 -13   5  -2   13.50    2.40
  15  -5   2  104.49   11.20
 -15  -5  -2  101.59   10.20
  15  -5   2   93.39    7.00
 -15  -5  -2   87.79    8.90
  15  -5   2  102.79    9.50
  15  -5   2   75.09   14.10
  15   5   2   89.29    7.50
 -15   5  -2   85.39    6.70
  15   5   2   74.79   26.60
 -15   5  -2   81.79   10.00
  17  -5   2    4.50    5.00
  17  -5   2   -0.20    1.80
 -17  -5  -2   -2.80    3.60
  17  -5   2    9.80   12.70
 -17  -5  -2    0.50    2.50
  17   5   2  -18.20   27.80
  17   5   2   -0.40    3.20
  17   5   2   -1.40    2.30
 -17   5  -2    0.40    2.20
 -17   5  -2   -3.20    4.20
 -19  -5  -2    4.70    2.80
  19  -5   2    4.10   14.20
 -19  -5  -2   10.60    4.60
  19  -5   2    7.60    6.30
  19  -5   2    8.00    2.30
  19   5   2   22.70   35.10
  19   5   2    3.10    2.70
 -19   5  -2    7.30    2.90
  19   5   2    3.80    3.90
 -19   5  -2    3.80    5.00
 -21  -5  -2   20.20    3.90
  21  -5   2   23.70    3.20
  21  -5   2   35.80    8.80
  21  -5   2   -9.40   28.10
 -21  -5  -2   16.30    5.70
 -21   5  -2   25.30    4.00
  21   5   2   18.80    5.10
 -21   5  -2   21.40    6.60
  21   5   2   20.40    4.30
  23  -5   2    1.00    1.90
  23  -5   2   -3.30    4.80
 -23  -5  -2    0.00    2.40
 -23  -5  -2    2.70    4.30
 -23   5  -2    0.20    5.40
  23   5   2   -0.60    2.90
  23   5   2   -0.10    3.60
 -23   5  -2   -2.10    2.10
 -25  -5  -2    2.70    4.20
 -25  -5  -2    3.30    2.70
  25  -5   2    4.00    6.60
  25  -5   2    1.00    1.90
 -25   5  -2    1.10    5.40
  25   5   2    4.30    4.00
 -25   5  -2    2.20    2.60
  25   5   2    1.40    3.40
 -27  -5  -2   34.20    6.50
 -27  -5  -2   39.10    7.60
  27  -5   2   27.00    8.10
  27  -5   2   40.60    4.50
  27   5   2   29.80    5.60
  27   5   2   29.90    5.70
 -27   5  -2   21.30    9.60
 -27   5  -2   42.00    4.90
 -29  -5  -2    5.50    4.10
  29  -5   2    7.40    2.40
 -29   5  -2    5.30    2.80
  29   5   2    0.80    3.10
 -31  -5  -2   -1.70    3.50
  31  -5   2   -0.50    1.80
  31   5   2   -0.50    2.70
 -31   5  -2    1.80    2.70
 -33  -5  -2   -2.10    3.20
  33  -5   2    1.70    2.00
 -33   5  -2    1.90    2.70
  33   5   2    3.20    2.60
  35  -5   2    0.80    1.70
 -35  -5  -2    4.20    2.80
  35   5   2    2.10    2.20
 -35   5  -2    1.80    2.50
 -37  -5  -2    0.70    2.00
  37  -5   2   -0.60    1.40
  37   5   2   -0.10    1.70
 -37   5  -2   -1.60    2.00
  38  -6  -2   -0.30    1.20
  38   6  -2   -0.80    1.40
 -36  -6   2    2.50    2.20
  36  -6  -2    1.70    1.60
  36   6  -2    0.30    2.10
 -36   6   2    0.00    2.00
  34  -6  -2    1.60    1.80
 -34  -6   2   -0.90    2.30
  34   6  -2    3.30    2.60
 -34   6   2    2.70    2.40
 -32  -6   2    9.60    3.40
  32  -6  -2    2.50    1.80
  32   6  -2    7.10    2.90
 -32   6   2    9.90    2.90
  30  -6  -2    0.50    1.90
 -30  -6   2   -0.30    3.60
 -30   6   2   -1.00    2.40
  30   6  -2    0.70    3.10
 -28  -6   2    3.10    3.80
  28  -6  -2    5.60    2.10
 -28   6   2    3.90    2.80
  28   6  -2    1.80    3.20
  26  -6  -2    9.80   10.10
 -26  -6   2    6.20    2.60
  26  -6  -2   35.30   22.00
  26  -6  -2    1.50    2.30
 -26  -6   2    2.50    4.30
  26   6  -2   -0.20    4.00
 -26   6   2    7.10    6.40
  26   6  -2  147.29   52.49
 -26   6   2    1.40    2.60
  26   6  -2    2.20    4.30
  24  -6  -2   46.10    4.50
  24  -6  -2   41.70    9.70
  24  -6  -2   49.40    8.80
 -24  -6   2   36.80    6.50
  24  -6  -2   48.80   18.70
 -24  -6   2   32.00    4.60
 -24   6   2   74.89   11.00
 -24   6   2   39.90    4.70
  24   6  -2   40.70    6.60
  24   6  -2   35.10    5.60
  24   6  -2   59.59   43.50
  22  -6  -2   58.59   10.80
 -22  -6   2   49.40    7.30
  22  -6  -2   62.99    5.10
 -22  -6   2   47.50    5.70
  22  -6  -2   49.50   15.90
 -22   6   2   53.39    6.00
 -22   6   2   46.20    9.40
  22   6  -2   46.50    5.90
  22   6  -2   56.29    7.60
  22   6  -2   45.10   37.40
  22   6  -2   29.50   20.20
 -20  -6   2   30.40    6.30
  20  -6  -2   33.70    7.70
  20  -6  -2   19.80   13.40
  20  -6  -2   28.60    3.60
  20  -6  -2   15.00    6.80
 -20  -6   2   16.10    3.90
  20   6  -2   55.89   30.50
  20   6  -2   26.70    4.20
 -20   6   2   18.10    7.10
 -20   6   2   22.40    3.90
  20   6  -2   13.30    8.40
  20   6  -2   25.60    5.10
  18  -6  -2   19.20   12.10
  18  -6  -2   32.40    8.10
 -18  -6   2   48.10    7.10
  18  -6  -2   34.60    5.80
 -18  -6   2   33.00    5.10
  18  -6  -2   38.70    6.40
 -18   6   2   43.70    8.70
  18   6  -2   31.60    9.80
 -18   6   2   37.30    4.50
  18   6  -2   21.60   27.60
  18   6  -2   33.90    4.70
  16  -6  -2   50.89    8.40
  16  -6  -2    9.30   12.10
  16  -6  -2   26.40    7.40
 -16  -6   2   33.50    6.00
  16  -6  -2   35.30    4.30
 -16  -6   2   44.00    6.00
 -16   6   2   34.60    7.50
  16   6  -2   14.00   24.20
  16   6  -2   39.90    6.10
  16   6  -2   33.00    4.70
  16   6  -2   50.19   13.20
 -16   6   2   33.30    4.20
  14  -6  -2   23.40   11.30
  14  -6  -2   10.10    3.00
  14  -6  -2    9.20    4.20
 -14  -6   2   14.70    3.90
  14  -6  -2   20.60    6.30
 -14  -6   2   15.30    4.60
  14   6  -2   10.10    3.50
  14   6  -2   15.80   20.50
 -14   6   2   11.50    5.30
 -14   6   2   12.10    2.90
  14   6  -2   14.60    4.20
  14   6  -2   18.30    9.40
  12  -6  -2    6.10    4.00
 -12  -6   2    3.20    3.80
  12  -6  -2    6.20    2.80
 -12  -6   2    4.90    3.40
  12  -6  -2  -10.10   11.00
  12  -6  -2    9.00    6.20
  12   6  -2    4.30    5.80
  12   6  -2   27.40   17.90
  12   6  -2    3.00    3.40
  12   6  -2    1.90    2.60
 -12   6   2    3.80    2.60
 -12   6   2    1.90    4.80
  10  -6  -2    8.70    4.50
  10  -6  -2   14.30   11.00
 -10  -6   2    2.60    3.50
 -10  -6   2    2.50    3.30
  10  -6  -2   16.30    5.60
  10  -6  -2    4.20    2.80
  10   6  -2    9.90    8.30
  10   6  -2   -7.40   14.20
  10   6  -2    5.40    3.20
 -10   6   2    4.80    4.30
 -10   6   2    2.70    2.40
  10   6  -2   11.00    3.40
  -8  -6   2   44.40    7.00
   8  -6  -2   68.69   10.40
  -8  -6   2   50.79    6.20
   8  -6  -2   48.00    5.30
   8  -6  -2   45.10   11.60
   8   6  -2   43.80    5.30
   8   6  -2   59.79   11.40
   8   6  -2   36.80    5.40
   8   6  -2   68.49   17.60
  -8   6   2   39.90   10.40
  -6  -6   2  314.27   19.00
   6  -6  -2  266.37   19.00
   6  -6  -2  274.87   24.20
   6  -6  -2  290.67   17.50
   6  -6  -2  278.47   20.00
   6   6  -2  303.47   22.20
   6   6  -2  272.97   29.60
   6   6  -2  288.87   17.90
   6   6  -2  305.57   18.40
  -6   6   2  322.37   19.80
   4  -6  -2   30.50    5.70
   4  -6  -2   25.70    4.50
   4  -6  -2   24.10    5.80
   4  -6  -2   18.80   11.60
  -4  -6   2   22.30    5.00
   4   6  -2   27.50    4.60
   4   6  -2   22.40   14.60
   4   6  -2   20.20    4.60
  -4   6   2   20.50    5.30
   4   6  -2   36.80   10.40
   2  -6  -2    8.10    4.60
  -2  -6   2    8.50    4.30
   2  -6  -2    9.20    4.10
   2  -6  -2   10.20    6.30
   2  -6  -2    1.30   10.70
   2   6  -2   10.00    3.80
   2   6  -2   10.00   13.90
  -2   6   2   10.90    4.20
   0  -6   2   25.60   14.70
   0  -6   2   22.20    5.20
   0  -6  -2   16.70    4.60
   0  -6   2   24.00    5.90
   0  -6  -2   27.30    7.10
   0   6   2   34.50   17.20
   0   6  -2   16.00    4.50
   0   6   2   21.60    4.80
  -2  -6  -2    1.40    3.20
  -2  -6  -2    5.00    3.30
   2  -6   2    0.20    3.40
   2  -6   2   -1.80    3.30
   2  -6   2   25.60   15.20
   2   6   2   -0.30   16.70
   2   6   2   -2.40    7.20
  -2   6  -2    3.80    3.50
   2   6   2    5.40    3.90
  -2   6  -2    3.80    4.10
  -4  -6  -2   47.30    6.40
  -4  -6  -2   60.89    6.30
   4  -6   2   32.60    6.30
   4  -6   2   38.90   14.30
   4   6   2   44.90    6.00
   4   6   2   48.70    8.90
   4   6   2   22.40   20.50
  -4   6  -2   48.80    6.80
  -4   6  -2   50.79    5.30
   6  -6   2   14.20   13.60
   6  -6   2    6.00    4.50
  -6  -6  -2    6.10    3.70
  -6  -6  -2    3.40    3.10
   6  -6   2    5.80    3.80
   6  -6   2   -0.70    3.70
   6   6   2   -4.60   18.20
  -6   6  -2    2.60    3.70
   6   6   2    7.70    8.50
   6   6   2    8.10    3.80
  -6   6  -2    5.70    2.70
  -8  -6  -2   72.39    7.70
   8  -6   2   68.09    6.20
   8  -6   2   77.69    9.20
  -8  -6  -2   69.99    7.40
   8  -6   2   77.69    9.10
  -8   6  -2   89.29    9.20
   8   6   2   48.90   23.70
   8   6   2   63.89    6.80
  -8   6  -2   61.09    6.80
   8   6   2   46.80    9.50
   8   6   2   71.99    7.50
 -10  -6  -2    1.60    3.70
  10  -6   2    0.50    4.30
  10  -6   2    5.50    4.10
  10  -6   2   -8.50   15.40
 -10  -6  -2    0.80    4.50
  10  -6   2    4.30    2.70
  10   6   2   10.10    4.80
  10   6   2  -23.00   22.10
 -10   6  -2    5.50    4.80
 -10   6  -2    5.80    2.40
  10   6   2    6.30    3.30
  12  -6   2  100.99   17.70
  12  -6   2  116.59   12.70
 -12  -6  -2  145.49   11.00
  12  -6   2  133.39    9.20
 -12  -6  -2  129.19   10.20
  12  -6   2  169.98   16.50
  12   6   2  103.49   31.30
  12   6   2  129.99   10.80
 -12   6  -2  139.49   12.70
  12   6   2  129.39   10.20
 -12   6  -2  135.49    9.00
 -14  -6  -2   22.50    4.30
  14  -6   2   20.20    3.40
  14  -6   2   18.10    6.50
  14  -6   2   41.20   17.40
 -14  -6  -2   27.10    5.60
  14   6   2   44.60   35.40
  14   6   2   26.60    4.60
 -14   6  -2   23.50    6.60
  14   6   2   20.50    4.90
 -14   6  -2   17.80    3.40
 -16  -6  -2  182.78   12.60
  16  -6   2  128.29   20.80
  16  -6   2  194.18   11.60
  16  -6   2  180.18   16.70
 -16  -6  -2  192.68   14.90
  16   6   2  198.78   14.20
  16   6   2  167.88   41.70
  16   6   2  177.08   12.60
 -16   6  -2  175.58   15.90
 -16   6  -2  190.68   11.90
 -18  -6  -2   -1.00    2.60
  18  -6   2   -0.50    2.00
  18  -6   2  -12.80   19.20
  18  -6   2   14.30    7.00
 -18  -6  -2   -2.10    4.40
 -18   6  -2    2.00    5.10
  18   6   2   -3.60    3.30
  18   6   2    0.60    2.80
 -18   6  -2    0.00    2.70
 -20  -6  -2   53.39    7.50
  20  -6   2   52.79    4.90
 -20  -6  -2   59.79    6.60
  20  -6   2   59.09   10.00
  20   6   2   53.99    6.20
  20   6   2   62.19    7.60
 -20   6  -2   57.49    6.00
 -20   6  -2   66.89   10.50
 -22  -6  -2    0.80    2.60
 -22  -6  -2    0.60    4.10
  22  -6   2    1.20    1.90
  22  -6   2   11.80    7.70
 -22   6  -2    0.80    5.10
  22   6   2   -2.80    2.80
 -22   6  -2    0.60    2.50
  22   6   2   -1.70    3.50
  24  -6   2   20.10    8.60
 -24  -6  -2   -0.20    2.70
  24  -6   2    2.00    2.10
 -24  -6  -2    1.80    4.80
  24   6   2    5.50    4.10
 -24   6  -2    2.80    2.80
 -24   6  -2    9.60    7.10
  26  -6   2   14.20    2.80
 -26  -6  -2   21.60    5.60
  26   6   2    9.50    4.20
 -26   6  -2   12.10    3.30
  28  -6   2    2.50    2.10
 -28  -6  -2    0.00    3.30
 -28   6  -2    2.00    2.70
  28   6   2    2.20    3.20
 -30  -6  -2    0.90    3.30
  30  -6   2    0.80    1.90
 -30   6  -2    3.10    2.60
  30   6   2    5.30    4.10
 -32  -6  -2   -1.00    2.50
  32  -6   2    0.30    1.70
  32   6   2    1.30    2.80
 -32   6  -2    1.90    2.50
  34  -6   2    0.10    1.80
 -34  -6  -2   -1.40    2.30
  34   6   2    0.00    2.30
 -34   6  -2    0.10    2.10
 -36  -6  -2    3.60    1.90
  36  -6   2    3.90    1.40
 -36   6  -2    2.70    1.80
  36   6   2    2.90    1.70
  35  -7  -2    0.40    1.30
 -35  -7   2    0.30    1.90
  35   7  -2    1.00    1.80
 -35   7   2   -0.20    2.00
  33  -7  -2    4.70    1.70
 -33  -7   2    1.10    2.40
  33   7  -2    4.90    2.70
 -33   7   2    6.20    2.40
  31  -7  -2    7.40    1.90
 -31  -7   2   11.00    3.40
 -31   7   2   13.60    2.80
  31   7  -2   14.30    3.50
 -29  -7   2   13.60    4.50
  29  -7  -2   15.00    2.60
  29   7  -2    7.60    3.30
 -29   7   2   11.50    3.10
 -27  -7   2   13.60    4.80
  27  -7  -2   11.70    2.40
  27   7  -2   14.00    4.30
 -27   7   2   14.40    3.30
  25  -7  -2   26.00    3.30
 -25  -7   2   23.10    5.60
 -25   7   2   25.20    3.90
  25   7  -2   17.60    4.80
  23  -7  -2  -17.40   21.70
 -23  -7   2   -0.10    4.20
 -23  -7   2    1.40    2.40
  23   7  -2   99.39   56.79
 -23   7   2   -4.10    4.50
  23   7  -2   -1.30    3.50
 -23   7   2    3.90    2.90
 -21  -7   2   21.10    5.70
  21  -7  -2   12.70    2.50
  21  -7  -2   68.29   18.60
  21  -7  -2    4.90    7.90
 -21  -7   2   11.80    3.30
  21   7  -2    2.30    3.30
 -21   7   2    5.90    4.80
  21   7  -2   26.50   46.60
 -21   7   2   11.10    3.40
  21   7  -2   12.60    4.70
 -19  -7   2    2.10    2.70
  19  -7  -2    0.10    3.50
 -19  -7   2    4.00    4.50
  19  -7  -2   -2.60   16.00
  19  -7  -2    3.60    6.70
  19  -7  -2    1.30    2.10
 -19   7   2   -0.10    2.50
 -19   7   2   -3.10    5.30
  19   7  -2    1.10    2.70
  19   7  -2   49.10   40.00
  19   7  -2    4.50    4.00
  17  -7  -2   10.20    2.80
 -17  -7   2    3.70    3.10
  17  -7  -2   22.60   15.60
 -17  -7   2    4.30    4.60
  17  -7  -2    6.90    7.80
  17  -7  -2    6.50    6.90
 -17   7   2    7.30    3.10
  17   7  -2   13.20    4.50
  17   7  -2    5.30    7.80
 -17   7   2   13.00    6.60
  17   7  -2    4.30    2.90
  17   7  -2   36.40   34.70
  15  -7  -2    5.80    2.90
 -15  -7   2    3.10    3.40
  15  -7  -2    7.20    6.80
  15  -7  -2    4.50   14.70
  15  -7  -2    3.40    4.70
 -15  -7   2    3.90    4.40
  15   7  -2   -0.80   27.50
  15   7  -2    7.30    3.10
 -15   7   2    4.70    2.80
 -15   7   2    9.10    5.50
  15   7  -2    1.10    3.50
  15   7  -2    9.00    8.30
  13  -7  -2    8.50    6.70
 -13  -7   2   -3.70    2.80
  13  -7  -2    3.10   15.50
 -13  -7   2    2.20    4.70
  13  -7  -2   -0.50    2.80
  13   7  -2   -1.10    2.70
  13   7  -2    0.90    6.00
 -13   7   2    1.50    5.00
  13   7  -2   -1.40    3.50
  13   7  -2   -1.90   25.60
 -13   7   2    0.20    2.50
  11  -7  -2   86.79    7.30
 -11  -7   2   85.19    8.90
 -11  -7   2   71.29    8.30
  11  -7  -2   73.49   10.00
 -11   7   2   80.79   10.40
  11   7  -2   72.09    7.60
  11   7  -2   61.69   29.50
  11   7  -2   84.19    8.60
 -11   7   2   81.69    6.90
  11   7  -2  116.09   18.10
   9  -7  -2   64.19    9.10
   9  -7  -2   58.19    6.40
  -9  -7   2   74.19    7.90
   9  -7  -2   50.59   16.20
   9  -7  -2   53.39    9.60
  -9  -7   2   43.70    6.80
   9   7  -2   57.79    6.70
   9   7  -2   51.59    6.70
   9   7  -2  102.39   25.40
   9   7  -2   86.19   14.80
  -9   7   2   38.00    7.30
  -9   7   2   55.49    5.80
   7  -7  -2    3.60    7.10
   7  -7  -2    5.00    3.50
   7  -7  -2    5.40   13.00
  -7  -7   2    7.10    4.50
   7  -7  -2    7.30    4.70
  -7  -7   2    0.40    3.50
  -7   7   2    4.10    4.20
   7   7  -2    4.50    3.40
   7   7  -2   28.30   18.60
   7   7  -2   -4.20    8.80
   7   7  -2    1.60    3.50
  -7   7   2    6.10    3.20
  -5  -7   2   69.59    7.40
   5  -7  -2   40.90    7.50
   5  -7  -2   51.79   15.70
   5  -7  -2   63.69    8.70
   5  -7  -2   46.50    5.60
  -5  -7   2   56.29    7.60
  -5   7   2   53.09    7.70
   5   7  -2   57.19    6.30
   5   7  -2   64.39   10.50
   5   7  -2   35.20   20.30
  -5   7   2   55.49    6.00
   5   7  -2   39.10    6.30
  -3  -7   2   16.60    4.20
  -3  -7   2   21.80    5.10
   3  -7  -2    7.80    3.70
   3  -7  -2   11.70    5.00
   3  -7  -2   15.40   13.40
   3  -7  -2   14.90    5.10
   3   7  -2    7.60    4.20
   3   7  -2   19.70    4.30
  -3   7   2   15.30    5.20
  -1  -7   2   36.40   22.00
   1  -7  -2    9.20    3.80
   1  -7  -2    9.50    5.00
  -1  -7   2   12.90    3.90
  -1  -7   2   19.20    5.30
   1  -7  -2   15.70    5.00
   1  -7  -2    9.80   14.50
  -1   7   2   13.30    5.00
  -1   7   2   21.20    4.40
   1   7  -2    6.70    4.30
   1   7  -2   18.10    4.10
   1  -7   2  112.59   10.90
  -1  -7  -2   96.49    8.40
  -1  -7  -2  109.59   10.00
   1  -7   2   92.29    8.40
   1  -7   2   71.89   21.00
   1   7   2   80.99    9.00
  -1   7  -2   80.89    9.50
   1   7   2   99.29    8.40
   3  -7   2    1.30    4.20
   3  -7   2    2.40    3.10
  -3  -7  -2    7.60    3.70
   3  -7   2   20.60   19.00
  -3  -7  -2    7.80    4.40
   3   7   2    6.80    3.70
  -3   7  -2    5.60    3.20
   3   7   2    5.20    4.00
   3   7   2    1.90   28.20
  -3   7  -2    4.10    4.20
   5  -7   2    6.60   19.90
  -5  -7  -2    7.00    3.80
   5  -7   2    4.90    4.50
  -5  -7  -2   13.80    4.50
   5  -7   2    9.60    3.70
   5   7   2    9.10    3.80
   5   7   2    3.50   29.40
  -5   7  -2   12.70    3.70
  -5   7  -2    0.70    3.90
   5   7   2    5.00    3.80
  -7  -7  -2   44.50    6.20
  -7  -7  -2   42.30    6.10
   7  -7   2   36.20   22.60
   7  -7   2   49.70    5.50
   7   7   2   48.10    6.20
   7   7   2   53.39   32.30
  -7   7  -2   47.10    5.10
  -7   7  -2   39.00    6.90
   7   7   2   35.50    5.70
  -9  -7  -2    2.00    4.10
   9  -7   2   -1.40   22.80
  -9  -7  -2    0.20    3.10
   9  -7   2    1.30    2.70
  -9   7  -2    1.20    2.40
   9   7   2    5.50    3.30
  -9   7  -2    7.50    5.10
   9   7   2    1.80    3.60
   9   7   2  -13.50   34.10
 -11  -7  -2    5.00    3.70
  11  -7   2    6.90    3.00
 -11  -7  -2    6.00    5.30
  11  -7   2   11.60    6.30
  11  -7   2   -1.10   22.30
  11   7   2    2.40    3.40
  11   7   2    9.00    3.60
 -11   7  -2    3.40    4.70
  11   7   2   -3.80   39.80
 -11   7  -2    4.90    3.60
 -13  -7  -2  246.98   17.30
  13  -7   2  271.27   21.20
  13  -7   2  178.28   30.60
  13  -7   2  274.37   16.20
 -13  -7  -2  284.47   18.50
 -13   7  -2  283.87   16.20
 -13   7  -2  285.87   20.70
  13   7   2  276.07   18.30
  13   7   2  275.97   17.50
  15  -7   2   79.79    6.50
  15  -7   2   90.99   12.70
 -15  -7  -2   80.99    9.10
 -15   7  -2   74.79    6.80
 -15   7  -2   67.19   15.10
  15   7   2   73.19    8.50
  15   7   2   79.59    7.90
  17  -7   2   -1.10    1.90
 -17  -7  -2    3.50    4.50
  17  -7   2    7.50    7.10
 -17  -7  -2    2.60    2.80
  17   7   2   -0.40    3.60
 -17   7  -2    0.00    2.40
  17   7   2    0.40    2.70
 -17   7  -2    2.00    5.20
 -19  -7  -2   11.10    3.60
  19  -7   2   12.00    2.50
 -19  -7  -2    9.60    5.10
  19  -7   2    7.90    7.40
  19   7   2    8.90    4.40
 -19   7  -2    2.70    6.10
  19   7   2    9.50    3.40
 -19   7  -2    3.70    3.10
 -21  -7  -2   -2.20    3.40
 -21  -7  -2    3.50    5.00
  21  -7   2    2.20    2.10
  21  -7   2  -13.70    5.90
 -21   7  -2    2.90    7.10
 -21   7  -2    0.70    2.70
  21   7   2    2.10    3.70
  21   7   2    0.60    2.90
 -23  -7  -2   44.60    7.20
  23  -7   2   41.60    4.20
 -23   7  -2   37.50    4.60
  23   7   2   50.09    6.70
 -25  -7  -2   10.70    4.20
  25  -7   2    5.00    1.90
 -25   7  -2    5.50    2.70
  25   7   2    2.70    3.40
  27  -7   2    5.00    2.10
 -27  -7  -2    4.40    3.90
  27   7   2    6.90    4.00
 -27   7  -2    7.30    2.50
 -29  -7  -2   -0.10    2.90
  29  -7   2   -0.10    1.40
  29   7   2    0.10    2.50
 -29   7  -2    1.40    2.20
 -31  -7  -2   -0.50    2.40
  31  -7   2    0.50    1.30
  31   7   2    2.20    2.30
 -31   7  -2    1.60    2.10
 -33  -7  -2    0.40    1.80
  33  -7   2    0.70    1.30
  33   7   2   -0.50    1.50
 -33   7  -2    0.30    1.70
  32  -8  -2    1.10    1.20
 -32  -8   2    0.40    2.00
 -32   8   2    0.20    1.90
  32   8  -2    1.50    1.70
  30  -8  -2    4.30    1.50
 -30  -8   2    1.30    2.40
 -30   8   2    6.00    2.40
  30   8  -2    5.90    2.30
  28  -8  -2    3.90    1.60
 -28  -8   2    1.80    2.90
 -28   8   2    7.30    2.30
  28   8  -2    7.50    3.20
 -26  -8   2    2.80    2.90
  26  -8  -2    0.80    1.50
 -26   8   2    0.30    2.30
  26   8  -2    0.70    3.10
  24  -8  -2    6.80    2.00
 -24  -8   2    2.30    3.10
 -24   8   2    4.00    2.70
  24   8  -2    3.30    3.00
  22  -8  -2   16.90    2.70
 -22  -8   2   31.40    5.60
  22   8  -2   13.70    4.20
 -22   8   2   14.50    3.50
  20  -8  -2   30.00   27.80
  20  -8  -2   58.99    4.90
 -20  -8   2   51.09    6.70
 -20   8   2   51.89    5.80
  20   8  -2   46.10    5.80
  18  -8  -2   23.90   21.90
 -18  -8   2   10.60    3.70
  18  -8  -2   -2.60   11.00
 -18  -8   2   14.80    4.90
  18  -8  -2   17.60    3.30
  18   8  -2   12.30    5.30
  18   8  -2   51.59   53.59
  18   8  -2   14.70    4.40
 -18   8   2   20.60    7.10
 -18   8   2   16.60    3.80
 -16  -8   2   17.10    3.70
  16  -8  -2   21.20    7.70
  16  -8  -2   16.30    3.00
  16  -8  -2   13.40   20.60
 -16  -8   2   22.20    5.00
 -16   8   2   28.20    3.90
  16   8  -2   24.80    4.30
 -16   8   2   18.20    6.80
  16   8  -2   21.20    4.60
  16   8  -2   96.09   46.90
  14  -8  -2    9.50    7.10
 -14  -8   2    5.50    4.50
  14  -8  -2   12.40    3.30
 -14  -8   2   12.80    4.60
  14  -8  -2   23.00    8.60
  14   8  -2    5.20    3.60
 -14   8   2    7.40    5.60
  14   8  -2   14.20    3.80
  14   8  -2    7.70   47.40
 -14   8   2   13.10    3.50
 -12  -8   2    0.90    3.40
  12  -8  -2    2.40    2.90
  12  -8  -2    7.80   19.60
  12  -8  -2    3.80    5.90
 -12  -8   2   -4.20    3.10
  12  -8  -2   -5.70    4.60
 -12   8   2    0.60    4.90
 -12   8   2    0.90    2.40
  12   8  -2  -15.80   36.50
  12   8  -2   -1.30    2.90
  12   8  -2   -1.40    2.90
  12   8  -2   -4.10   10.10
  10  -8  -2   46.40    5.60
 -10  -8   2   50.29    7.00
  10  -8  -2   29.30    7.60
  10  -8  -2   67.79   12.50
 -10  -8   2   42.00    6.90
  10  -8  -2   33.10   20.60
  10   8  -2   63.59   16.00
  10   8  -2   42.30    6.00
  10   8  -2   23.10   34.60
  10   8  -2   43.50    6.10
 -10   8   2   47.20    5.40
 -10   8   2   35.30    7.30
   8  -8  -2   15.80    6.90
  -8  -8   2   26.50    5.50
   8  -8  -2   18.30    6.90
   8  -8  -2   15.10   20.10
  -8  -8   2   22.60    7.80
   8  -8  -2   24.30    4.60
   8   8  -2   20.40    6.20
  -8   8   2   20.70    4.20
  -8   8   2    7.10    6.30
   8   8  -2   18.50    4.50
   6  -8  -2   60.49   12.70
   6  -8  -2   46.80   22.20
  -6  -8   2   31.80    6.30
   6  -8  -2   40.40    7.90
   6  -8  -2   34.60    5.30
  -6  -8   2   38.80    5.90
  -6   8   2   22.40    6.80
   6   8  -2   33.20    5.90
  -6   8   2   40.40    5.30
   6   8  -2   36.00    5.80
   4  -8  -2    1.00    3.60
  -4  -8   2    3.50    4.00
   4  -8  -2    1.90    5.00
   4  -8  -2   -3.80   19.70
   4  -8  -2    6.00    6.00
  -4  -8   2    0.90    3.50
   4   8  -2    2.40    3.80
  -4   8   2    3.10    4.40
   4   8  -2    3.70    3.70
  -4   8   2    4.40    3.50
   2  -8  -2   -9.30   20.70
   2  -8  -2    0.10    5.80
  -2  -8   2   -1.30    3.40
  -2  -8   2    3.60    4.30
  -2  -8   2   -4.30   36.90
   2  -8  -2    0.40    3.70
   2  -8  -2    0.90    4.80
  -2   8   2   -1.10    3.30
   2   8  -2    5.10    4.00
  -2   8   2    1.90    4.50
   0  -8   2   -3.60   36.30
   0  -8   2   32.00    7.00
   0  -8  -2   22.00    5.60
   0  -8  -2   26.60    5.00
   0  -8  -2   37.10   10.60
   0  -8   2   16.00    4.40
   0  -8  -2    7.30   21.50
   0   8  -2   29.40    6.00
   0   8  -2   28.30    5.00
   0   8   2   24.50    5.70
  -2  -8  -2   18.50   21.50
   2  -8   2   71.19   37.30
   2  -8   2   37.60    5.80
  -2  -8  -2   50.99    6.70
  -2  -8  -2   48.60    7.50
   2  -8   2   57.09    8.80
  -2  -8  -2   40.70    8.30
  -2   8  -2   47.40    7.30
   2   8   2   55.69    6.30
   2   8   2   43.90    7.10
  -2   8  -2   52.19    6.20
  -4  -8  -2   19.20    4.60
  -4  -8  -2    8.80   22.90
   4  -8   2   17.80    6.50
   4  -8   2   17.50    4.50
  -4  -8  -2   17.40    5.60
   4   8   2   16.70    4.90
   4   8   2   25.30    4.70
  -4   8  -2   25.50    4.60
  -4   8  -2   26.70    5.60
   6  -8   2    2.50    8.60
  -6  -8  -2   -0.80    3.70
  -6  -8  -2    0.40    3.60
   6  -8   2    2.10    3.40
   6   8   2    4.50    3.90
  -6   8  -2    0.60    4.70
  -6   8  -2   -0.60    3.00
   6   8   2    4.70    5.20
   8  -8   2  294.67   23.10
   8  -8   2  311.37   19.30
  -8  -8  -2  352.06   22.90
  -8  -8  -2  336.37   20.70
   8   8   2  317.47   20.70
  -8   8  -2  279.47   22.20
  -8   8  -2  349.27   19.30
   8   8   2  325.77   20.30
  10  -8   2   44.90    9.00
 -10  -8  -2   36.20    6.40
 -10  -8  -2   36.00    6.20
  10  -8   2   38.00    4.80
  10   8   2   38.60    6.20
 -10   8  -2   37.00    4.50
  10   8   2   47.60    6.80
 -10   8  -2   36.90    7.50
  12  -8   2   43.60    8.90
  12  -8   2   35.70    4.60
 -12  -8  -2   42.20    5.80
 -12  -8  -2   32.90    5.80
 -12   8  -2   37.60    8.00
 -12   8  -2   44.10    5.10
  12   8   2   37.30    5.40
  12   8   2   32.40    5.50
 -14  -8  -2   -1.70    2.80
 -14  -8  -2    3.70    4.00
  14  -8   2    1.50    2.00
  14  -8   2   -1.00    5.30
 -14   8  -2    0.20    2.20
 -14   8  -2    0.60    4.90
  14   8   2    0.10    2.90
  14   8   2   -2.60    3.30
  16  -8   2    4.50    2.90
 -16  -8  -2   -1.70    3.10
 -16   8  -2    0.10    3.30
  16   8   2    4.60    3.40
 -16   8  -2   -3.00    4.70
  16   8   2    0.60    3.20
  18  -8   2    6.10    2.00
 -18  -8  -2    8.10    5.20
 -18   8  -2    7.30    2.80
  18   8   2    3.70    3.30
  20  -8   2    1.10    1.80
 -20  -8  -2   -0.50    3.70
 -20   8  -2    2.10    2.80
  20   8   2    1.90    3.40
  22  -8   2   22.90    2.90
 -22  -8  -2   20.00    5.00
  22   8   2   11.60    3.80
 -22   8  -2   29.30    4.10
 -24  -8  -2    1.90    3.40
  24  -8   2    1.20    1.80
  24   8   2    0.10    2.70
 -24   8  -2    0.40    2.40
 -26  -8  -2    3.70    2.90
  26  -8   2    5.50    1.60
  26   8   2    6.60    3.10
 -26   8  -2    6.10    2.30
  28  -8   2   10.70    1.90
 -28  -8  -2    9.00    2.90
  28   8   2   15.00    3.10
 -28   8  -2   11.20    2.50
 -30  -8  -2    1.40    2.00
  30  -8   2    2.10    1.40
  30   8   2    2.20    1.80
 -30   8  -2    4.00    1.90
 -32  -8  -2    5.30    2.10
  29  -9  -2    4.20    1.30
 -29  -9   2   -1.30    1.60
 -29   9   2    1.20    1.60
  29   9  -2    6.10    1.80
  27  -9  -2    6.30    1.50
 -27  -9   2    0.40    2.20
 -27   9   2    8.90    2.00
  27   9  -2    6.80    2.30
  25  -9  -2    1.40    1.20
 -25  -9   2   -0.60    2.50
 -25   9   2   -0.40    1.80
  25   9  -2    0.60    2.30
 -23  -9   2    0.00    2.40
  23  -9  -2    1.40    1.40
  23   9  -2    0.00    2.40
 -23   9   2    2.50    2.20
 -21  -9   2   -2.60    3.00
  21  -9  -2   -0.30    1.40
  21   9  -2    2.00    3.10
 -21   9   2    1.80    2.50
  19  -9  -2    1.20    1.60
 -19  -9   2    0.80    2.90
  19   9  -2    5.90    3.30
 -19   9   2    2.80    2.50
  17  -9  -2    2.10    2.00
 -17  -9   2   -1.00    3.30
 -17   9   2   -1.10    2.60
  17   9  -2   -0.50    3.20
  15  -9  -2   40.70    4.40
 -15  -9   2   42.10    6.10
 -15   9   2   42.10    4.90
  15   9  -2   44.90    5.80
  13  -9  -2   10.70    3.30
  13  -9  -2    7.90   29.20
 -13  -9   2   17.00    4.60
  13   9  -2   26.50    5.10
 -13   9   2   16.50    3.20
  11  -9  -2    2.50    2.50
  11  -9  -2  -26.90   29.60
 -11  -9   2    0.70    3.80
 -11  -9   2    2.50    4.50
 -11   9   2    0.30    5.30
  11   9  -2    0.50    3.30
 -11   9   2    4.30    2.70
   9  -9  -2   16.40   26.90
   9  -9  -2   25.40    8.00
  -9  -9   2   33.50    6.70
   9   9  -2   15.60    4.80
  -9   9   2   28.40    6.80
  -9   9   2   27.70    4.90
  -7  -9   2   34.50    7.50
   7  -9  -2   13.20    3.60
   7  -9  -2   23.90   27.30
  -7  -9   2   16.40    4.70
  -7   9   2   32.60    7.10
  -7   9   2   28.90    4.40
   7   9  -2   20.70    4.30
   5  -9  -2    3.90    5.10
   5  -9  -2    0.10    3.20
   5  -9  -2   76.49   29.30
  -5  -9   2    2.10    3.70
  -5  -9   2    1.00    3.50
  -5   9   2   -0.70    4.30
   5   9  -2   -1.30    3.60
  -5   9   2    4.00    3.20
   3  -9  -2   65.89   30.10
  -3  -9   2   52.39    8.20
   3  -9  -2   33.10    8.00
   3   9  -2   39.70    6.40
  -3   9   2   42.00    5.50
   3   9  -2   41.40    5.90
  -3   9   2   30.60    6.60
   1  -9  -2   37.90   28.60
  -1  -9   2   -2.10    4.30
   1  -9  -2    0.00    3.00
  -1  -9   2   -0.40    3.40
   1  -9  -2    2.20    5.00
  -1   9   2    0.60    3.70
  -1   9   2   -0.50    3.00
   1   9  -2   -3.40    3.20
   1   9  -2   -6.10    3.20
  -1  -9  -2    3.20    3.70
  -1  -9  -2   29.10    6.80
  -1  -9  -2   10.50   31.00
   1  -9   2   14.00    4.10
   1  -9   2   31.70    6.80
   1   9   2   22.70    4.50
  -1   9  -2   33.30    4.90
   1   9   2   19.00    4.70
  -1   9  -2    9.80    4.80
  -3  -9  -2   -0.60    4.00
   3  -9   2    2.50    4.60
  -3  -9  -2   80.09   30.80
  -3  -9  -2   -0.20    3.60
   3  -9   2   -1.90    2.70
  -3   9  -2    1.80    4.60
  -3   9  -2   -0.50    2.90
   3   9   2   -2.70    3.20
  -5  -9  -2   40.30    9.00
   5  -9   2   17.40    4.10
  -5  -9  -2   18.20   33.00
  -5  -9  -2   30.50    5.20
   5  -9   2   43.50    8.60
   5   9   2   21.40    5.40
  -7  -9  -2   82.09    9.20
  -7  -9  -2   96.59   10.70
   7  -9   2   59.99   10.30
  -7  -9  -2   82.39   37.70
   7   9   2  108.09   10.60
   7   9   2   90.09   10.00
  -7   9  -2   77.59    8.80
  -7   9  -2  101.69   11.30
   9  -9   2    1.10    2.30
  -9  -9  -2   28.10   39.50
  -9  -9  -2    0.10    3.50
   9  -9   2   -2.50    5.50
  -9   9  -2    0.60    2.30
   9   9   2    0.00    3.10
   9   9   2   -3.70    3.00
 -11  -9  -2   17.10    4.90
  11  -9   2   10.10    2.50
  11   9   2   12.90    4.10
 -11   9  -2   15.80    3.10
 -13  -9  -2    9.70    3.70
  13  -9   2    7.20    2.30
  13   9   2    5.10    3.40
 -13   9  -2    9.50    2.90
 -15  -9  -2   -1.50    3.50
  15  -9   2    0.90    1.90
 -15   9  -2   -0.60    2.60
  15   9   2    1.80    3.20
  17  -9   2    3.60    1.60
 -17  -9  -2   -1.30    3.30
 -17   9  -2    3.60    2.50
  17   9   2    6.10    3.40
  19  -9   2    3.70    1.90
 -19  -9  -2    6.40    3.60
 -19   9  -2    3.90    2.70
  19   9   2    9.60    4.20
  21  -9   2   -0.10    1.30
 -21  -9  -2   -2.10    2.80
  21   9   2    0.30    2.70
 -21   9  -2    0.30    2.20
  23  -9   2    0.70    1.10
 -23  -9  -2   -0.30    2.50
  23   9   2    0.90    2.40
 -23   9  -2    0.90    1.90
  25  -9   2    5.50    1.50
 -25  -9  -2    3.90    2.50
  25   9   2    4.10    2.30
 -25   9  -2    8.00    2.10
 -27  -9  -2    4.10    1.90
  27  -9   2    4.20    1.30
 -27   9  -2    2.80    1.60
  26 -10  -2    2.10    0.90
  26  10  -2   -1.00    1.30
 -24 -10   2    1.10    2.00
  24 -10  -2    0.50    1.00
 -24  10   2    1.60    1.70
  22 -10  -2    3.60    1.20
 -22 -10   2    0.50    1.90
 -22  10   2    3.50    1.80
 -20 -10   2    1.90    2.30
  20 -10  -2    0.20    1.00
  20  10  -2    2.20    2.20
 -20  10   2   -0.90    1.70
 -18 -10   2    2.80    2.90
  18 -10  -2    5.30    1.50
  18  10  -2    8.60    3.10
 -18  10   2    2.80    2.20
 -16 -10   2   -1.30    2.20
  16 -10  -2   -0.40    1.40
 -16  10   2    0.50    2.40
  16  10  -2    5.40    2.90
 -14 -10   2   -0.80    2.70
  14 -10  -2    4.00    1.70
 -14  10   2   11.10    3.00
  12 -10  -2    1.80    1.90
 -12 -10   2    0.60    2.90
 -12  10   2   -0.10    2.50
  10 -10  -2    0.30    2.00
 -10 -10   2    0.60    3.00
 -10  10   2    1.30    2.70
  10  10  -2   -0.20    2.90
   8 -10  -2    2.50    2.30
  -8 -10   2   -1.00    2.60
  -8  10   2    3.70    2.60
   8  10  -2    6.90    3.60
  -2 -10   2   -1.70    2.80
   2 -10  -2    1.00    2.80
   2  10  -2   -2.90    2.80
  -2  10   2   -1.40    2.70
   0 -10  -2    3.30    2.80
   0 -10   2   -3.50    2.30
   0  10   2    1.30    2.80
   0  10  -2    3.80    2.80
   2  10   2   28.00    4.60
  -2  10  -2   29.70    4.20
  -4 -10  -2    1.40    2.90
   4 -10   2   -0.80    2.10
  -4  10  -2    1.30    2.50
   4  10   2    1.40    3.20
   6 -10   2   22.00    3.40
   8 -10   2    0.20    1.70
  -8 -10  -2   -3.00    2.70
  -8  10  -2    2.40    2.40
   8  10   2    1.40    3.40
  10 -10   2   -0.60    1.70
 -10 -10  -2   -1.00    2.90
 -10  10  -2   15.70    3.30
  12 -10   2    1.70    2.40
 -12 -10  -2    4.50    3.00
  14 -10   2    1.20    1.50
 -14 -10  -2    1.00    2.60
 -14  10  -2    2.70    2.50
 -16 -10  -2    2.30    2.70
  16 -10   2   -0.20    1.20
 -16  10  -2    1.80    2.20
  18 -10   2   23.10    2.40
 -18 -10  -2   12.30    3.10
 -18  10  -2   16.40    2.70
 -20 -10  -2   12.90    2.80
  20 -10   2   25.20    2.40
 -20  10  -2   20.20    2.40
  22 -10   2    0.40    1.00
 -22 -10  -2   -0.60    1.60
 -22  10  -2    0.20    1.40
 -24 -10  -2    0.60    1.60
 -24  10  -2   -0.10    1.10
  19 -11  -2    0.20    0.70
  19  11  -2    1.10    1.50
  17 -11  -2   -0.30    0.80
 -17 -11   2    0.30    1.40
  17  11  -2    1.90    1.80
 -17  11   2    0.10    1.50
  15 -11  -2    9.00    1.60
  15  11  -2    6.90    2.40
 -15  11   2    6.20    1.90
  13 -11  -2    1.30    1.10
 -13 -11   2    0.60    1.90
  13  11  -2   -0.40    2.10
 -13  11   2    1.60    2.00
 -11 -11   2   -0.60    1.70
  11 -11  -2   -1.40    1.10
 -11  11   2    0.20    2.00
  11  11  -2    0.20    2.10
  -9 -11   2   -0.30    1.90
   9 -11  -2    1.20    1.40
  -9  11   2    0.30    1.90
   9  11  -2   -0.80    2.20
  -7 -11   2   -1.60    1.90
   7 -11  -2   -1.40    1.40
   7  11  -2    0.10    2.20
  -7  11   2    0.20    2.10
  -5 -11   2   -0.50    1.80
   5 -11  -2    0.20    1.70
   5  11  -2   -0.80    2.20
  -5  11   2    1.00    2.40
  -1 -11   2    1.40    1.90
   1 -11  -2   -0.80    1.80
   1  11  -2   -1.10    2.30
  -1  11   2   -0.30    2.10
   1  11   2   10.50    2.80
  -3 -11  -2    1.20    2.10
   3 -11   2   -0.60    1.50
   3  11   2    1.00    2.40
  -3  11  -2    2.00    2.30
  -5 -11  -2   -2.30    2.00
   5 -11   2    0.10    1.30
   5  11   2    0.00    2.20
  -5  11  -2    3.40    2.50
  -7 -11  -2    1.80    2.20
   7 -11   2   -0.20    1.20
   7  11   2   -1.10    2.00
  -7  11  -2    1.80    2.00
   9 -11   2    0.50    1.20
  -9 -11  -2    3.40    1.40
  -9 -11  -2   -1.80    1.80
   9  11   2    0.00    2.20
  -9  11  -2    3.70    2.20
 -11 -11  -2   -1.30    2.00
  11 -11   2   -0.40    1.10
 -11  11  -2    2.30    2.00
  11  11   2   -0.50    2.20
  13 -11   2   -0.40    0.90
 -13 -11  -2    0.30    1.80
 -13  11  -2   -0.60    1.90
  13  11   2    1.40    2.10
  15 -11   2    0.50    0.90
 -15 -11  -2   -0.50    1.60
 -15  11  -2    0.60    1.50
  15  11   2    0.30    1.70
  17 -11   2    1.00    0.80
 -17 -11  -2    1.30    1.40
 -17  11  -2   -0.70    1.10
  17  11   2    0.30    2.00
  10 -12  -2   -0.30    0.60
  10  12  -2    0.10    1.10
   8 -12  -2   -0.10    0.80
   8  12  -2    0.00    1.30
  -6 -12   2   -1.10    1.20
   6 -12  -2    0.00    0.80
   6  12  -2    3.00    1.40
  -6  12   2    0.70    2.00
   4 -12  -2   -0.30    0.90
  -4 -12   2    0.30    1.10
   4  12  -2   -0.10    1.30
  -4  12   2    0.40    1.20
  -2 -12   2   -2.30    1.20
  -2  12   2    2.60    1.80
   2  12  -2    1.20    1.50
   0 -12  -2   -0.20    0.90
   0  12  -2   -0.20    1.40
   0  12   2    0.60    1.70
   2  12   2    9.80    1.90
  -2  12  -2    6.10    1.60
   4  12   2    4.40    1.80
  -4  12  -2    2.70    1.30
  -6 -12  -2   -0.70    0.90
  -6  12  -2   -0.50    1.20
  -8 -12  -2   -0.40    1.10
  -8  12  -2    0.10    1.00
  44   0  -3    0.00    1.50
 -42   0   3    0.90    2.30
  42   0  -3   -0.60    1.90
 -40   0   3    1.10    2.80
  40   0  -3   -2.40    2.00
 -38   0   3   -0.90    3.20
  38   0  -3   -2.90    2.10
 -36   0   3   -2.00    3.60
  36   0  -3    0.40    2.60
  34   0  -3   18.50   31.70
 -34   0   3   -1.80    4.10
  34   0  -3    3.50    4.00
  34   0  -3    3.60    3.80
 -34   0   3    2.90    4.30
  32   0  -3   -0.70    2.80
  32   0  -3    9.80   32.00
  32   0  -3   -1.80    3.10
  32   0  -3   -3.90    6.50
 -32   0   3    1.80    3.80
  32   0  -3    8.40    5.60
 -32   0   3    0.20    3.70
 -30   0   3    0.70    3.60
 -30   0   3    6.60    6.80
  30   0  -3   -0.60    2.70
  30   0  -3  -10.90   18.70
  30   0  -3    9.20    5.00
  30   0  -3    4.60    3.70
  28   0  -3    1.30    2.60
  28   0  -3    3.30    4.50
 -28   0   3   -0.90    3.50
  28   0  -3   -2.40    3.70
 -28   0   3   -1.30    3.30
  28   0  -3    0.40    1.80
  28   0  -3    7.00   15.10
  28   0  -3   -4.20    2.50
  26   0  -3    3.70    4.00
  26   0  -3    0.20    2.90
  26   0  -3    8.50   12.50
 -26   0   3   -3.30    3.00
  26   0  -3    0.80    2.20
  26   0  -3    3.10    5.30
  26   0  -3    1.50    1.70
 -26   0   3   -0.80    3.00
  24   0  -3    5.10    4.60
  24   0  -3    0.80    3.50
 -24   0   3   -1.30    2.40
  24   0  -3   -3.10    3.80
  24   0  -3   -1.20    1.80
 -24   0   3    0.70    2.60
  24   0  -3   -3.60    9.60
 -22   0   3   -2.60    2.20
  22   0  -3    3.10    3.10
  22   0  -3    2.30    2.60
  22   0  -3   -2.40    3.50
  22   0  -3   14.50    8.30
  20   0  -3   -0.40    2.60
  20   0  -3    3.30    6.10
 -20   0   3   -1.40    2.10
  20   0  -3   -1.90    2.50
  18   0  -3    2.60    4.70
  18   0  -3    0.40    2.40
  18   0  -3    0.30    2.50
 -18   0   3    2.30    2.10
 -16   0   3    0.00    1.70
  16   0  -3   -0.90    4.60
  16   0  -3   -0.10    2.40
  16   0  -3    0.60    2.40
  14   0  -3   -0.30    2.00
  14   0  -3   -0.60    3.10
  14   0  -3   -1.40    2.90
 -14   0   3    1.10    1.40
  12   0  -3    0.20    1.60
  12   0  -3   -4.40    2.80
 -12   0   3    0.40    1.20
  12   0  -3   -1.60    1.60
  10   0  -3    2.60    2.70
  10   0  -3   -0.80    1.80
 -10   0   3    1.10    1.30
  10   0  -3    0.10    1.70
  -8   0   3    0.00    1.30
   8   0  -3    3.40    1.90
   8   0  -3    4.50    2.50
   8   0  -3    0.40    1.70
   6   0  -3    2.30    1.20
   6   0  -3    1.30    1.60
  -6   0   3   -0.90    1.00
   4   0  -3    1.70    0.60
  -4   0   3    0.10    0.50
   4   0  -3    0.00    1.00
   4   0  -3   -0.20    0.80
   4   0  -3   -0.70    0.60
   2   0  -3    0.20    0.60
   0   0   3    0.20    0.30
   0   0  -3   -0.80    0.60
   0   0  -3    0.00    0.70
   0   0   3   -0.60    0.30
  -2   0  -3    0.40    0.60
   2   0   3    0.20    0.50
  -4   0  -3   -0.40    1.10
   4   0   3    0.10    1.10
   6   0   3    2.00    3.40
   6   0   3    2.90    1.70
  -8   0  -3    3.10    1.50
   8   0   3   -0.20    3.50
   8   0   3    2.10    1.60
 -10   0  -3    0.60    1.40
  10   0   3   -1.80    1.50
  10   0   3    3.90    4.80
  10   0   3   -1.00    2.40
  12   0   3    5.20    5.20
  12   0   3    1.60    2.30
 -12   0  -3   -1.90    1.50
  14   0   3    0.00    2.30
  14   0   3    3.10    3.10
  14   0   3  -10.40    6.80
  16   0   3    1.90    2.60
  16   0   3    0.20    2.40
 -16   0  -3    2.90    2.30
  16   0   3   -1.00    8.20
  18   0   3    2.20    9.20
  18   0   3   -1.00    3.10
 -18   0  -3    3.10    2.70
  18   0   3   -3.30    2.40
  20   0   3   -0.30    2.90
  20   0   3    2.00    5.50
 -20   0  -3    0.80    2.60
 -20   0  -3    0.80    1.90
  20   0   3    2.50   11.50
 -22   0  -3   -2.20    2.60
  22   0   3   29.30   16.50
  22   0   3    1.60    3.30
 -22   0  -3    0.20    2.50
  22   0   3   -2.30    1.80
 -22   0  -3   -0.70    2.20
 -24   0  -3   -0.40    2.50
 -24   0  -3    0.30    3.00
  24   0   3    1.30    2.40
  24   0   3   -0.70    3.40
  24   0   3   -1.70   18.80
 -24   0  -3   -1.40    3.30
 -26   0  -3    2.80    3.30
  26   0   3    0.90    4.00
  26   0   3   -3.10    2.30
 -26   0  -3    4.40    4.10
 -28   0  -3   -3.60    4.80
 -28   0  -3   -0.80    3.10
  28   0   3    1.60    3.10
  28   0   3   -1.00    2.80
  28   0   3   -3.20    4.20
 -30   0  -3   -2.90    3.20
  30   0   3    5.10    5.10
 -30   0  -3    2.80    4.90
  30   0   3    0.70    3.10
  30   0   3   -1.80    2.90
  32   0   3    9.80    7.20
 -32   0  -3   -1.90    3.50
  34   0   3    1.70    2.70
 -34   0  -3   -1.70    3.80
  36   0   3    0.10    2.50
 -36   0  -3   -0.90    3.30
 -38   0  -3   -1.90    2.80
  38   0   3    1.30    2.00
 -40   0  -3   -0.20    2.30
  40   0   3   -1.30    1.90
 -42   0  -3    0.40    1.80
 -43  -1   3    1.20    2.10
  43  -1  -3    0.10    1.70
 -43   1   3    1.40    2.10
  43   1  -3    0.70    1.80
 -41  -1   3   -0.10    2.40
  41  -1  -3    1.10    2.00
 -41   1   3   -0.20    2.40
  41   1  -3   -1.00    1.90
 -39  -1   3    1.80    3.20
  39  -1  -3    6.10    3.10
 -39   1   3    3.20    3.30
  39   1  -3    7.20    3.60
  37  -1  -3    2.10    2.70
 -37  -1   3    1.50    3.50
 -37   1   3    2.10    3.60
  37   1  -3    2.70    2.80
  35  -1  -3    0.60    2.70
 -35  -1   3    2.20    3.90
  35   1  -3  -30.50   40.30
 -35   1   3    0.60    3.70
  35   1  -3    0.60    2.90
 -33  -1   3    2.50    4.30
  33  -1  -3    8.20    5.10
  33  -1  -3    5.20    8.00
 -33  -1   3    5.00    4.70
  33  -1  -3    8.20    3.10
  33  -1  -3   35.90   26.90
 -33   1   3    3.10    3.80
 -33   1   3   10.00    5.90
  33   1  -3    9.60    4.30
  33   1  -3  -42.80   30.00
  33   1  -3    6.50    3.20
  33   1  -3    6.50    8.00
  33   1  -3    5.40    5.90
 -31  -1   3    0.90    3.80
 -31  -1   3    2.90    4.50
  31  -1  -3    6.70    3.00
  31  -1  -3   13.10   21.00
  31  -1  -3    5.10    3.50
  31  -1  -3    6.90    5.80
  31  -1  -3   14.90    7.90
  31   1  -3    6.50    6.60
  31   1  -3   11.50    4.30
  31   1  -3   11.10   24.50
 -31   1   3    6.30    5.40
  31   1  -3   10.10    5.40
  31   1  -3    9.40    3.80
 -31   1   3   11.70    4.00
  29  -1  -3    2.50    3.00
  29  -1  -3    3.50    5.70
  29  -1  -3    2.10    2.40
  29  -1  -3    9.00   16.80
  29  -1  -3    1.60    5.30
 -29  -1   3    3.40    4.30
 -29  -1   3    0.10    3.40
  29   1  -3   -1.50    4.10
  29   1  -3    9.90    3.20
  29   1  -3    2.60    3.70
  29   1  -3   30.60   19.90
  29   1  -3    9.00   10.60
 -29   1   3   -0.50    3.90
  29   1  -3    0.80    2.30
 -29   1   3    4.30    3.50
  27  -1  -3   40.20   13.40
 -27  -1   3   43.10    5.90
 -27  -1   3   40.60    5.70
  27  -1  -3   37.90    6.90
  27  -1  -3   46.90    8.50
  27  -1  -3   34.10    5.50
  27  -1  -3   33.30    4.30
  27   1  -3   44.00    4.10
  27   1  -3   33.60    5.30
  27   1  -3   44.00    5.20
  27   1  -3   52.49    7.30
  27   1  -3   44.50   11.70
 -27   1   3   39.40    4.70
  27   1  -3   14.50   16.00
 -27   1   3   45.70    7.10
  25  -1  -3   50.79   10.60
  25  -1  -3   98.29   12.80
 -25  -1   3   50.69    5.80
  25  -1  -3   53.89    6.30
  25  -1  -3   56.09    5.10
  25  -1  -3   54.99    8.90
 -25  -1   3   44.50    5.80
  25   1  -3   43.00   14.00
  25   1  -3   53.59    5.80
  25   1  -3   38.70    7.10
 -25   1   3   46.30    5.10
  25   1  -3   66.09    7.80
 -25   1   3   60.69    7.40
  23  -1  -3  106.79    9.70
  23  -1  -3   74.79   11.70
  23  -1  -3   83.69    8.40
  23  -1  -3   87.09    7.30
  23  -1  -3   91.99    6.30
  23   1  -3   77.99   13.80
  23   1  -3   79.29    6.90
  23   1  -3   89.39    8.00
  23   1  -3   78.49   10.00
  21  -1  -3   20.80    7.30
  21  -1  -3   24.70    4.00
 -21  -1   3   31.20    3.90
  21  -1  -3   30.30    5.20
 -21   1   3   29.10    4.50
  21   1  -3   27.30    9.30
  21   1  -3   26.10    4.20
 -19  -1   3  193.58   11.80
  19  -1  -3  213.08   13.40
  19  -1  -3  196.18   14.70
  19  -1  -3  193.98   12.90
  19  -1  -3  208.58   12.30
 -19   1   3  207.88   12.90
  19   1  -3  193.58   16.90
  19   1  -3  188.78   12.30
  19   1  -3  189.38   14.20
  17  -1  -3    2.30    2.20
 -17  -1   3   -0.20    1.70
  17  -1  -3   -1.60    2.90
  17  -1  -3    3.00    4.10
  17  -1  -3    1.60    2.80
 -17   1   3    4.80    2.70
  17   1  -3    4.20    5.80
  17   1  -3    1.10    2.40
  17   1  -3    2.90    3.10
 -15  -1   3    5.50    1.70
  15  -1  -3    1.70    3.30
  15  -1  -3    7.80    3.00
  15  -1  -3    4.90    2.30
  15  -1  -3    6.60    2.10
  15   1  -3    4.60    2.20
  15   1  -3    3.50    4.90
  15   1  -3    1.20    2.50
 -15   1   3    5.30    2.40
  13  -1  -3    3.20    2.40
  13  -1  -3    0.10    1.60
  13  -1  -3    0.10    2.10
 -13  -1   3   -0.10    1.40
  13  -1  -3   -0.40    2.60
 -13   1   3    0.80    1.80
  13   1  -3   -3.10    3.90
  13   1  -3    0.50    1.50
  13   1  -3    2.30    4.00
  11  -1  -3  160.38    9.60
  11  -1  -3  149.29    9.00
 -11  -1   3  147.09    8.80
  11  -1  -3  149.19    9.50
  11  -1  -3  151.48    9.10
  11   1  -3  154.98   11.00
  11   1  -3  161.38   10.10
 -11   1   3  151.68    9.10
  11   1  -3  154.28    8.80
   9  -1  -3    8.20    2.10
  -9  -1   3   11.10    2.20
   9  -1  -3   10.80    2.70
   9  -1  -3   14.90    2.20
   9  -1  -3   12.90    2.80
   9   1  -3   14.20    1.90
   9   1  -3    5.10    3.90
  -9   1   3   12.40    2.30
   9   1  -3   12.60    2.80
   7  -1  -3  904.31   48.30
   7  -1  -3  944.21   48.50
  -7  -1   3  929.41   48.10
   7  -1  -3  904.31   47.90
   7  -1  -3  903.61   48.10
   7   1  -3  949.40   48.70
   7   1  -3  953.60   49.20
   7   1  -3  935.51   47.70
  -7   1   3  966.90   48.10
  -5  -1   3   64.39    4.60
   5  -1  -3   64.99    4.70
   5  -1  -3   64.09    4.50
   5  -1  -3   62.79    4.80
   5  -1  -3   65.29    5.20
   5   1  -3   65.79    5.40
   5   1  -3   64.99    4.00
  -5   1   3   66.19    4.40
   5   1  -3   66.59    6.10
   3  -1  -3  245.98   14.40
   3  -1  -3  277.57   14.40
   3  -1  -3  279.67   14.30
   3  -1  -3  250.67   14.80
   3   1  -3  278.17   14.10
   3   1  -3  288.27   15.30
   3   1  -3  260.17   14.70
  -3   1   3  278.47   14.30
  -1  -1   3   30.20    2.70
   1  -1  -3   32.20    2.60
   1  -1  -3   36.30    2.50
   1   1  -3   32.70    3.60
   1   1  -3   32.30    3.00
  -1   1   3   32.80    2.70
   1   1  -3   33.50    2.00
   1   1  -3   28.90    2.50
   1  -1   3   23.00    2.40
  -1  -1  -3   24.90    2.20
   1  -1   3   24.00    1.50
  -1  -1  -3   29.60    2.50
   1   1   3   24.70    2.40
  -1   1  -3   30.00    1.60
  -1   1  -3   22.30    2.30
   5  -1   3 5503.55  279.67
   5   1   3 5483.85  281.27
   7  -1   3  526.85   28.60
  -7  -1  -3  539.65   27.50
   7  -1   3  541.65   28.00
   7   1   3  542.15   30.10
  -7   1  -3  507.85   28.00
   7   1   3  514.05   27.50
   9  -1   3   68.29    6.30
   9  -1   3   59.19    5.00
  -9  -1  -3   55.69    4.00
  -9   1  -3   51.99    4.70
   9   1   3   57.99    4.10
   9   1   3   65.09    7.90
  11  -1   3   15.70    3.00
  11  -1   3   25.00    4.80
  11  -1   3   20.70    2.70
 -11  -1  -3   18.20    2.30
  11   1   3   15.00    3.20
 -11   1  -3   23.10    3.20
  11   1   3    8.10    7.20
  11   1   3   18.40    2.40
  13  -1   3   77.59    8.10
  13  -1   3   63.89    6.20
 -13  -1  -3   67.59    5.10
 -13   1  -3   72.19    6.20
  13   1   3   73.39    5.40
  13   1   3   65.79    7.10
  13   1   3   73.29   10.60
  15  -1   3  316.37   19.20
  15  -1   3  322.17   23.00
 -15  -1  -3  334.57   18.30
  15  -1   3  320.47   19.20
  15   1   3  351.16   21.70
 -15   1  -3  330.57   19.20
  15   1   3  325.47   18.40
  15   1   3  336.57   26.50
 -17  -1  -3   12.20    2.70
  17  -1   3   18.30    8.20
  17  -1   3   19.30    3.90
  17  -1   3   14.50    3.40
  17   1   3    8.50   10.60
  17   1   3   14.00    3.30
 -17   1  -3   19.00    3.90
  17   1   3   21.50    6.90
  19  -1   3    1.40    2.90
 -19  -1  -3    0.50    2.10
  19  -1   3   16.10    9.30
  19  -1   3   -1.40    3.00
 -19   1  -3    0.50    3.10
  19   1   3    0.90    2.60
  19   1   3   -1.40    3.50
  19   1   3  -10.10   13.90
  21  -1   3   11.00    4.10
  21  -1   3   10.10    4.90
  21  -1   3   14.80    2.70
 -21  -1  -3   14.30    4.10
  21  -1   3   21.70   13.30
 -21  -1  -3   17.10    3.60
  21   1   3   -2.10   17.40
 -21   1  -3   11.00    2.90
 -21   1  -3   25.30    4.90
  21   1   3   17.80    3.60
 -21   1  -3   15.30    3.90
  21   1   3   14.40    3.70
 -23  -1  -3   49.80    5.90
  23  -1   3   39.80    4.50
  23  -1   3   39.30    6.30
  23  -1   3   24.70   18.30
 -23  -1  -3   46.70    5.00
 -23  -1  -3   40.40    5.50
 -23   1  -3   41.60    6.40
 -23   1  -3   41.40    4.50
 -23   1  -3   38.30    4.40
  23   1   3   57.69    6.90
  23   1   3   36.30   20.30
  23   1   3   39.40    5.00
  25  -1   3   55.89    6.10
  25  -1   3   58.19    8.10
 -25  -1  -3   61.79    7.70
 -25  -1  -3   53.19    6.30
  25  -1   3   52.99    5.70
  25  -1   3   38.00   25.40
 -25   1  -3   48.10    7.40
 -25   1  -3   62.69    6.00
  25   1   3   61.59    6.70
  25   1   3   70.39   45.40
 -25   1  -3   62.49    5.90
  25   1   3   62.59    7.50
 -27  -1  -3    0.70    3.30
 -27  -1  -3    5.20    3.90
  27  -1   3    1.60    2.60
  27  -1   3    2.00    3.10
  27  -1   3    1.60    5.20
  27   1   3    2.80    3.10
 -27   1  -3    4.30    3.30
  27   1   3    4.40    4.40
 -27   1  -3    2.70    4.80
  29  -1   3    2.30    2.80
 -29  -1  -3    3.10    4.70
  29  -1   3    4.70    5.20
 -29  -1  -3    0.50    3.80
  29  -1   3    1.40    3.10
  29   1   3    0.00    3.00
 -29   1  -3    0.10    4.30
 -29   1  -3    1.20    3.10
  29   1   3   -4.20    4.40
 -31  -1  -3    1.60    3.90
 -31  -1  -3    1.30    5.30
  31  -1   3    2.90    7.80
  31  -1   3    1.60    3.00
 -31   1  -3    4.50    3.70
 -31   1  -3    3.40    6.00
  31   1   3   13.20    9.30
  31   1   3   -8.00    3.60
  31   1   3    0.10    3.10
 -33  -1  -3   18.80    4.70
  33  -1   3   10.90    3.30
  33   1   3   12.90    3.60
 -33   1  -3   15.20    4.20
 -35  -1  -3   21.00    4.80
  35  -1   3   15.90    3.50
  35   1   3   22.20    3.90
 -35   1  -3   23.20    4.70
 -37  -1  -3    3.20    3.10
  37  -1   3    1.40    2.50
 -37   1  -3    1.50    3.00
  37   1   3    3.80    2.60
 -39  -1  -3    1.60    2.40
  39  -1   3    5.40    2.50
  39   1   3    7.50    2.60
 -39   1  -3    9.10    2.70
 -41  -1  -3    1.50    2.00
  41  -1   3    1.10    2.60
 -41   1  -3    0.20    1.70
  44  -2  -3    0.20    1.40
  44   2  -3    1.50    1.40
  42  -2  -3   12.70    2.90
  42   2  -3   15.70    3.60
 -40  -2   3   -1.50    2.40
  40  -2  -3    7.50    2.50
  40   2  -3    6.10    2.40
 -40   2   3    1.70    2.70
  38  -2  -3   -0.90    2.20
 -38  -2   3   -1.30    2.70
  38   2  -3   -0.10    2.50
 -38   2   3   -0.80    2.90
  36  -2  -3   84.09    7.10
  36   2  -3   81.09    7.70
 -36   2   3   70.19    7.50
  34  -2  -3    3.60    2.90
 -34  -2   3    4.50    4.20
  34   2  -3    9.60    3.70
  34   2  -3    3.70    6.80
 -34   2   3    5.60    3.90
  34   2  -3  -55.29   51.49
  32  -2  -3    2.70    2.60
  32  -2  -3    7.00    4.40
  32  -2  -3  -22.20   23.10
 -32  -2   3    2.70    3.70
  32  -2  -3   -0.30    6.80
 -32  -2   3    0.80    4.20
 -32   2   3    2.60    3.40
  32   2  -3  -23.60   31.00
  32   2  -3    1.70    5.80
  32   2  -3    3.40    5.90
  32   2  -3    2.90    3.60
  32   2  -3    2.60    3.30
 -32   2   3   -0.20    4.10
  30  -2  -3    6.80    6.30
  30  -2  -3    2.70    2.50
 -30  -2   3    1.50    3.00
  30  -2  -3    3.00    5.70
  30  -2  -3    1.00   17.80
 -30  -2   3    1.70    4.70
  30  -2  -3   -1.50    3.10
  30   2  -3   15.70   25.60
 -30   2   3    0.50    2.90
  30   2  -3   -0.20    3.90
  30   2  -3   -3.80    7.70
  30   2  -3    0.50    3.00
 -30   2   3    2.00    4.90
  30   2  -3    6.40    3.90
 -28  -2   3    0.50    2.90
  28  -2  -3    2.80    3.10
  28  -2  -3  -10.90   13.80
  28  -2  -3    2.30    2.10
 -28  -2   3    6.10    6.10
  28  -2  -3   -0.70    4.20
  28  -2  -3   -0.80    5.00
  28   2  -3    9.60   11.50
 -28   2   3    1.00    5.40
  28   2  -3   -5.20   20.20
  28   2  -3    2.80    3.80
 -28   2   3    9.10    5.20
  28   2  -3    2.40    3.10
  26  -2  -3   17.30    2.90
  26  -2  -3   10.50   10.50
 -26  -2   3   15.70    3.70
 -26  -2   3   15.30    4.70
  26  -2  -3   31.60    7.30
  26  -2  -3   25.30    4.40
  26   2  -3   18.80    4.70
 -26   2   3   19.40    3.20
  26   2  -3   18.20    4.10
  26   2  -3    5.10   15.10
  26   2  -3   21.80    3.10
 -26   2   3   18.20    5.30
  24  -2  -3    4.30    2.70
  24  -2  -3   -5.70    7.30
  24  -2  -3    0.40    1.70
 -24  -2   3   -0.90    2.10
  24  -2  -3    2.10    2.60
 -24   2   3   -1.40    3.30
 -24   2   3    2.90    3.60
  24   2  -3    0.90    1.90
  24   2  -3   -9.00   13.80
  24   2  -3   -3.70    5.70
  24   2  -3    0.60    2.70
  22  -2  -3    3.50    2.90
  22  -2  -3   -2.80    2.00
  22  -2  -3    0.60    1.40
  22  -2  -3    5.90    6.70
 -22  -2   3    0.40    2.10
  22  -2  -3   -1.00    3.70
  22   2  -3    0.60    2.50
  22   2  -3    0.70    1.70
  22   2  -3    3.60    3.60
  22   2  -3    4.30   10.30
 -22   2   3   -2.60    3.20
  22   2  -3    3.10    2.70
  20  -2  -3    8.90    5.20
  20  -2  -3    9.00    4.30
 -20  -2   3   12.10    2.60
  20  -2  -3   12.10    2.80
  20   2  -3   11.90    3.00
  20   2  -3    3.60    5.60
 -20   2   3   10.80    4.10
  20   2  -3   18.30   10.30
 -18  -2   3   73.99    5.80
  18  -2  -3   87.49    8.20
  18  -2  -3   72.19    6.40
  18  -2  -3   69.89    6.00
  18  -2  -3   81.59    8.80
  18   2  -3   76.09    6.10
  18   2  -3   72.69    8.70
  18   2  -3   75.19   11.20
 -18   2   3   79.29    7.80
  16  -2  -3   41.10    5.70
  16  -2  -3   43.80    4.80
  16  -2  -3   41.80    5.40
 -16  -2   3   41.80    4.10
  16   2  -3   25.90    7.90
  16   2  -3   40.00    3.90
 -16   2   3   32.10    4.80
  16   2  -3   37.50    5.80
 -14  -2   3  403.56   21.80
  14  -2  -3  406.16   22.20
  14  -2  -3  426.66   23.10
  14  -2  -3  398.16   21.80
  14  -2  -3  409.66   23.10
  14   2  -3  397.36   25.60
 -14   2   3  394.76   22.70
  14   2  -3  390.16   21.50
  14   2  -3  376.96   23.90
  12  -2  -3    4.70    2.90
  12  -2  -3    0.90    1.60
  12  -2  -3   -2.70    3.10
  12  -2  -3   -0.10    1.50
 -12  -2   3    4.10    2.40
  12   2  -3    1.40    3.50
  12   2  -3    3.30    5.60
  12   2  -3    2.70    1.40
 -12   2   3    3.90    2.90
  10  -2  -3   32.50    4.20
  10  -2  -3   44.50    4.50
  10  -2  -3   37.50    3.30
  10  -2  -3   36.60    3.80
 -10  -2   3   33.90    3.50
 -10   2   3   44.50    4.40
  10   2  -3   39.00    3.20
  10   2  -3   23.00    3.60
  10   2  -3   28.60    5.80
  -8  -2   3  152.88    9.20
   8  -2  -3  142.99    9.50
   8  -2  -3  144.59    9.30
   8  -2  -3  152.88    8.60
   8   2  -3  139.99    8.70
   8   2  -3  185.08   11.60
  -8   2   3  150.38    9.30
   6  -2  -3  164.08    9.20
  -6  -2   3  171.28   10.00
   6  -2  -3  173.98   10.30
   6  -2  -3  150.18   11.10
   6   2  -3  160.08   10.70
   6   2  -3  173.38    9.50
  -6   2   3  149.59    9.90
   6   2  -3  168.58   11.90
   4  -2  -3  291.47   17.60
   4  -2  -3  266.67   17.80
  -4  -2   3  326.07   16.90
   4  -2  -3  273.37   16.90
   4  -2  -3  318.67   16.20
   4   2  -3  329.57   16.60
   4   2  -3  298.47   17.60
  -4   2   3  297.27   16.80
   4   2  -3  302.77   18.70
  -2  -2   3  744.43   38.60
   2  -2  -3  750.12   38.10
   2   2  -3  693.63   39.10
  -2   2   3  751.02   38.60
   2   2  -3  774.22   40.20
   2   2  -3  696.93   39.00
   0  -2   3  741.83   41.70
   0  -2  -3  753.52   41.60
   0  -2  -3  825.02   41.30
   0   2  -3  847.42   43.30
   0   2   3  820.12   41.80
   2  -2   3 4695.53  248.98
   2   2   3 5051.09  249.78
  -4  -2  -3  654.13   32.20
   4  -2   3  581.44   33.90
   4  -2   3  623.64   32.60
   4   2   3  600.84   35.10
   4   2   3  625.34   32.30
  -4   2  -3  589.54   32.50
   6  -2   3 8362.06  412.76
   6   2   3 7832.32  415.06
   8  -2   3   99.69   10.00
   8  -2   3  109.39    7.40
   8  -2   3  115.89    7.90
  -8  -2  -3  114.19    6.80
   8  -2   3  109.99    6.00
   8   2   3  113.49    7.00
  -8   2  -3   96.09    7.50
   8   2   3   95.89    8.50
   8   2   3   95.99   11.00
 -10  -2  -3   82.49    5.50
  10  -2   3   78.19    4.80
  10  -2   3   71.49    7.70
  10  -2   3   66.69    8.10
 -10   2  -3   81.29    6.60
  10   2   3   74.59   10.50
  10   2   3   79.59    5.60
  12  -2   3  278.47   18.00
  12  -2   3  269.77   15.10
 -12  -2  -3  286.67   15.60
  12  -2   3  302.57   17.10
 -12   2  -3  282.87   17.00
  12   2   3  286.27   22.30
  12   2   3  270.37   15.50
  12   2   3  270.77   18.30
  14  -2   3   22.00    2.70
  14  -2   3   18.40    3.10
  14  -2   3   22.40    4.40
 -14  -2  -3   22.20    2.80
  14   2   3    5.10   13.30
  14   2   3   17.40    2.70
  14   2   3   32.50    7.90
 -14   2  -3   13.10    3.90
  16  -2   3   44.20    6.40
  16  -2   3   35.00    3.60
  16  -2   3   27.50    7.10
 -16  -2  -3   32.00    3.70
  16  -2   3   47.70    6.30
  16   2   3   28.20   14.50
 -16   2  -3   34.20    5.10
  16   2   3   42.70    9.40
  16   2   3   31.70    3.90
  18  -2   3    1.30    3.70
  18  -2   3    7.80    8.60
  18  -2   3   -1.20    2.30
  18  -2   3    1.30    1.80
 -18  -2  -3    2.00    2.10
  18   2   3   -3.30   14.60
 -18   2  -3   -5.20    2.70
  18   2   3   -0.80    4.00
  18   2   3   -0.90    2.10
  20  -2   3   12.40    5.50
  20  -2   3    9.40    2.20
 -20  -2  -3   15.40    3.60
  20  -2   3   18.80    3.20
  20  -2   3   11.90    3.90
 -20  -2  -3   16.70    3.30
 -20  -2  -3   10.20    5.40
  20  -2   3   30.00   11.50
 -20   2  -3   14.40    4.40
  20   2   3    6.20    6.60
  20   2   3   13.10    3.90
  20   2   3   13.40    4.80
 -20   2  -3    9.60    3.90
  20   2   3    9.50   17.60
 -22  -2  -3   26.70    4.20
  22  -2   3   21.40    5.70
 -22  -2  -3   33.30    5.20
 -22  -2  -3   22.20    4.00
  22  -2   3   26.90    3.80
  22  -2   3   20.50    3.00
  22  -2   3    8.50   15.20
  22   2   3   23.60    4.80
 -22   2  -3   21.40    3.50
 -22   2  -3   24.90    5.70
 -22   2  -3   23.00    3.20
  22   2   3   27.00    4.60
  22   2   3   25.00   24.70
  24  -2   3    8.10   19.50
  24  -2   3   10.90    5.50
  24  -2   3    7.40    2.90
 -24  -2  -3    8.90    3.50
 -24  -2  -3   14.20    4.70
  24  -2   3    6.10    2.50
  24   2   3   11.20    3.90
  24   2   3    5.80    3.80
 -24   2  -3    7.80    2.80
  24   2   3  -70.79   29.80
 -24   2  -3    8.20    2.60
 -24   2  -3   18.90    5.80
  26  -2   3  140.49   14.10
  26  -2   3  155.48   10.20
 -26  -2  -3  152.08   11.70
 -26  -2  -3  138.39   11.60
 -26   2  -3  147.79   10.10
 -26   2  -3  112.19   12.50
  26   2   3  153.48   11.50
  26   2   3  136.39   12.00
 -28  -2  -3   22.50    5.40
  28  -2   3   29.40    4.10
 -28  -2  -3   41.70    6.70
  28  -2   3   27.50    7.40
 -28   2  -3   38.40    5.10
  28   2   3   39.30    5.60
  28   2   3   34.70    6.30
 -28   2  -3   30.20    6.70
  30  -2   3  122.29   13.90
  30  -2   3  103.29    8.30
 -30  -2  -3  101.79    9.90
  30   2   3  104.39    9.40
  30   2   3   88.79   10.50
 -30   2  -3   97.89    8.50
  32  -2   3    6.00    2.70
 -32  -2  -3    6.30    3.90
 -32   2  -3    8.10    3.90
  32   2   3   15.40    4.20
  34  -2   3   74.49    6.80
 -34  -2  -3   70.39    7.70
 -34   2  -3   67.59    7.10
  34   2   3   69.89    7.50
 -36  -2  -3    1.60    4.30
  36  -2   3   -0.60    1.90
  36   2   3    0.90    2.70
 -36   2  -3    3.50    3.70
 -38  -2  -3    0.30    2.40
  38  -2   3    0.50    1.90
 -38   2  -3   -1.50    2.50
  38   2   3   -1.50    2.00
  40  -2   3    0.30    1.70
 -40  -2  -3   -0.60    1.90
  40   2   3    0.30    2.00
 -40   2  -3    1.90    2.20
  43  -3  -3    5.60    1.70
  43   3  -3   10.20    2.10
 -41  -3   3    0.50    2.20
  41  -3  -3    1.80    1.90
 -41   3   3   -0.70    2.10
  41   3  -3    1.40    2.00
 -39  -3   3    6.30    2.90
 -39   3   3   15.80    3.00
  37  -3  -3   76.29    6.70
  37   3  -3   82.19    7.70
 -37   3   3   85.79    7.50
 -35  -3   3    0.40    3.40
  35  -3  -3    2.50    2.20
  35   3  -3   -0.70    2.80
 -35   3   3   -2.10    3.20
  33  -3  -3  -36.90   53.59
  33  -3  -3    0.30    2.30
 -33  -3   3   -2.60    3.90
  33   3  -3   -0.10   75.29
  33   3  -3    0.00    3.20
  33   3  -3   -1.30    4.10
 -33   3   3   -1.10    2.80
 -31  -3   3    1.30    4.10
  31  -3  -3    7.20    6.20
 -31  -3   3    2.70    3.10
  31  -3  -3   12.10    3.10
  31  -3  -3    4.70    7.50
  31  -3  -3  -15.40   22.20
  31   3  -3    7.60    5.60
  31   3  -3   11.50    4.00
  31   3  -3   15.00   11.10
 -31   3   3   12.40    3.70
  31   3  -3   30.50   34.90
  31   3  -3    4.30    3.90
 -31   3   3    4.60    5.50
 -29  -3   3    5.00    3.50
  29  -3  -3    1.60    2.10
  29  -3  -3    0.30    4.20
 -29  -3   3    3.30    4.60
  29  -3  -3  -12.10   15.60
  29  -3  -3    3.60    6.00
  29   3  -3   14.90   28.80
 -29   3   3   -0.90    2.60
  29   3  -3   -0.10    3.20
 -29   3   3   -2.80    4.40
  29   3  -3    4.00    4.20
  27  -3  -3   -6.90    5.00
  27  -3  -3   -5.20   11.90
  27  -3  -3    2.80    3.10
  27  -3  -3    0.50    2.90
 -27  -3   3    1.50    2.60
  27  -3  -3    4.30    2.20
 -27  -3   3   -0.60    5.40
  27   3  -3   12.50   23.50
  27   3  -3    5.80    3.90
 -27   3   3    2.90    3.20
  27   3  -3    2.60    6.30
  27   3  -3    0.20    3.60
 -27   3   3    3.20    5.00
 -25  -3   3   37.10    4.80
  25  -3  -3   28.00    3.40
  25  -3  -3   41.90   11.30
  25  -3  -3   28.80    4.50
 -25  -3   3   22.40    5.10
  25  -3  -3   43.10    7.90
  25  -3  -3   48.40    8.00
 -25   3   3   26.00    6.80
  25   3  -3   37.30   10.40
  25   3  -3   30.40    4.90
  25   3  -3   25.70    3.40
  25   3  -3    1.80   19.20
  25   3  -3   31.60    5.40
 -25   3   3   31.30    3.90
  23  -3  -3   -0.60    2.10
 -23  -3   3   -0.50    3.70
  23  -3  -3   -1.40    7.60
  23  -3  -3    0.60    1.60
  23  -3  -3    0.60    2.70
  23  -3  -3   -4.50    4.10
 -23  -3   3    1.40    2.10
  23   3  -3   -5.20   15.40
  23   3  -3    0.90    2.10
 -23   3   3   -0.20    3.80
 -23   3   3   -1.00    1.80
  23   3  -3   -0.70    2.50
  23   3  -3   -3.30    5.60
  23   3  -3    0.20    2.80
  21  -3  -3   -0.90    2.50
  21  -3  -3    5.20    4.60
  21  -3  -3    1.60    2.00
  21  -3  -3   -4.20    6.00
 -21  -3   3    3.40    2.10
  21   3  -3   12.80   13.30
 -21   3   3    1.00    3.70
  21   3  -3    1.60    4.10
  21   3  -3    0.20    2.50
  19  -3  -3  102.19   11.20
  19  -3  -3  101.39    8.10
  19  -3  -3  122.79   11.10
  19  -3  -3  101.89    7.40
 -19  -3   3  101.79    7.50
  19   3  -3   88.19   11.20
 -19   3   3  105.39    9.60
  19   3  -3   97.19    7.50
  19   3  -3   99.89   15.70
  17  -3  -3    7.20    4.10
  17  -3  -3   -2.30    5.50
 -17  -3   3    1.40    2.10
  17  -3  -3   -0.60    1.70
  17  -3  -3    0.50    2.20
  17   3  -3  -11.20    8.40
 -17   3   3   -0.30    3.40
  17   3  -3   -1.00    1.90
  17   3  -3    4.70    7.20
 -15  -3   3   12.90    2.90
  15  -3  -3   11.50    5.20
  15  -3  -3   23.70    3.70
  15  -3  -3   22.10    4.90
  15  -3  -3   16.40    2.80
  15   3  -3   15.00    2.50
  15   3  -3   20.90    5.50
  15   3  -3   31.10    9.90
 -15   3   3   24.20    5.10
  13  -3  -3   25.20    6.00
  13  -3  -3   21.10    2.90
  13  -3  -3   18.40    3.20
 -13  -3   3   25.80    3.80
  13  -3  -3   23.40    5.40
  13   3  -3   27.10    5.40
 -13   3   3   20.70    4.60
  13   3  -3   16.10    7.80
  13   3  -3   22.80    2.90
  11  -3  -3  110.69    8.70
  11  -3  -3  107.49    8.00
  11  -3  -3  100.19    6.80
  11  -3  -3  124.19   10.40
 -11  -3   3  103.99    7.70
  11   3  -3  107.59    7.10
  11   3  -3   94.49   11.80
 -11   3   3  102.09    8.40
  11   3  -3  105.09    9.50
   9  -3  -3  177.18   11.20
   9  -3  -3  152.38   12.00
   9  -3  -3  146.09    9.00
   9  -3  -3  147.89   10.60
   9   3  -3  141.49   11.60
   9   3  -3  156.38    9.40
   9   3  -3  156.48   13.50
   7  -3  -3   73.89    8.70
  -7  -3   3   78.99    6.10
   7  -3  -3   61.49    6.20
   7  -3  -3   65.69    6.40
   7  -3  -3   74.89    5.00
   7   3  -3   76.69    7.30
   7   3  -3   70.59    5.50
  -7   3   3   70.09    6.40
   7   3  -3   75.59    9.30
   5  -3  -3   83.49    6.80
   5  -3  -3   83.79    5.40
   5  -3  -3   79.39    6.70
   5  -3  -3   59.19    7.60
  -5  -3   3   87.19    6.60
   5   3  -3   87.29    6.20
   5   3  -3   80.79    7.40
  -5   3   3   75.19    6.50
   5   3  -3   89.49   10.60
   3  -3  -3  129.69    7.50
   3  -3  -3  119.59    8.50
   3   3  -3  126.09    8.30
   3   3  -3  118.29   11.00
  -3   3   3  124.39   13.20
  -3   3   3  119.09    8.60
  -1  -3   3   70.39    6.40
   1  -3  -3   73.89    6.30
  -1   3   3   77.49   10.00
   1   3  -3  100.39    8.50
  -1   3   3   85.89    6.60
   1   3  -3   78.69    6.30
   1   3  -3   77.89    8.90
   1  -3   3   50.49    5.20
  -1  -3  -3   49.90    4.70
  -1   3  -3   48.20    4.80
   1   3   3   35.30    9.30
   1   3   3   49.30    5.10
  -3  -3  -3  626.64   31.80
   3  -3   3  606.84   32.30
   3  -3   3  555.94   34.00
   3  -3   3  539.95   32.50
  -3   3  -3  619.14   32.20
   3   3   3  562.54   33.40
   3   3   3  665.03   32.10
   3   3   3  570.64   36.10
   5  -3   3  369.26   20.90
  -5  -3  -3  376.46   20.30
   5  -3   3  340.27   21.10
   5  -3   3  400.56   23.90
   5   3   3  368.26   20.40
  -5   3  -3  355.56   20.70
   5   3   3  358.36   24.90
   7  -3   3  248.08   18.20
   7  -3   3  232.68   15.70
   7  -3   3  242.68   15.30
  -7  -3  -3  261.17   14.40
  -7   3  -3  255.07   15.20
   7   3   3  259.27   20.40
   7   3   3  248.08   14.50
   9  -3   3  769.12   44.40
   9  -3   3  815.52   45.70
  -9  -3  -3  837.42   43.50
   9  -3   3  863.41   44.80
   9   3   3  887.71   49.90
   9   3   3  820.22   43.50
  -9   3  -3  812.62   44.50
  11  -3   3  133.09    7.20
 -11  -3  -3  134.59    8.50
  11  -3   3  138.69    9.60
  11  -3   3  133.29   10.50
  11  -3   3  101.39   12.00
  11   3   3  137.59    8.60
  11   3   3  111.29   16.90
 -11   3  -3  128.89   10.00
  11   3   3  122.39   11.50
  13  -3   3   34.30    3.20
  13  -3   3   44.50    5.10
  13  -3   3   39.70    8.30
  13  -3   3   45.00    6.10
 -13  -3  -3   41.30    4.20
  13   3   3   41.20   15.40
  13   3   3   45.40    4.50
 -13   3  -3   39.60    5.70
  13   3   3   50.59    8.30
 -15  -3  -3    4.70    2.10
  15  -3   3    4.60    7.50
  15  -3   3    4.50    2.60
  15  -3   3    1.40    1.40
  15  -3   3    1.50    3.60
  15   3   3    0.60    5.30
 -15   3  -3   -0.30    3.30
  15   3   3   21.40   16.20
  15   3   3    1.30    2.00
 -17  -3  -3   86.09    7.10
  17  -3   3  100.69   10.10
 -17  -3  -3   85.99    8.10
 -17  -3  -3   85.09    6.60
  17  -3   3   88.49    6.10
  17  -3   3   95.39    8.00
  17  -3   3   80.89   11.90
 -17   3  -3   98.79    9.80
  17   3   3   95.49    6.90
 -17   3  -3   90.69    6.50
  17   3   3  108.99   13.20
  17   3   3  108.49   21.80
  19  -3   3   -2.60    2.20
  19  -3   3    0.80    4.20
 -19  -3  -3    0.10    1.90
  19  -3   3   -0.50    1.30
 -19  -3  -3   -0.80    3.40
  19  -3   3   17.80   10.90
  19   3   3    1.10    3.00
  19   3   3  -45.00   22.40
 -19   3  -3    0.20    3.90
  19   3   3   -1.60    2.20
 -19   3  -3    1.30    1.80
  21  -3   3    0.00    1.50
  21  -3   3   36.10   14.30
 -21  -3  -3    0.90    2.30
  21  -3   3   -1.80    4.20
 -21  -3  -3    5.30    4.30
  21   3   3   49.40   28.40
 -21   3  -3    1.50    4.40
  21   3   3    0.30    2.70
 -21   3  -3    0.70    2.00
  21   3   3   -1.30    3.20
 -23  -3  -3   25.30    5.40
 -23  -3  -3   19.50    3.90
  23  -3   3   -3.70   19.10
  23  -3   3   24.50    7.00
  23  -3   3   19.90    3.00
  23   3   3   13.10    4.20
 -23   3  -3   29.50    3.90
  23   3   3   18.90    5.00
 -23   3  -3   24.70    6.30
 -25  -3  -3    5.40    4.50
  25  -3   3    8.30    6.00
  25  -3   3    5.60    2.60
 -25  -3  -3    7.90    3.50
 -25   3  -3    6.00    2.70
  25   3   3    1.30    3.50
  25   3   3    5.00    3.70
 -25   3  -3   12.80    6.00
  27  -3   3    8.20    2.90
  27  -3   3   -2.00    5.40
 -27  -3  -3   10.90    4.10
 -27  -3  -3   10.60    4.70
  27   3   3    7.80    3.70
  27   3   3   14.60    5.00
 -27   3  -3    7.50    2.80
 -27   3  -3    2.10    4.90
  29  -3   3   11.20    3.10
 -29  -3  -3    3.40    4.00
  29  -3   3   14.20    7.20
 -29  -3  -3   -2.80    7.40
 -29   3  -3    5.60    3.00
  29   3   3    2.90    4.50
  29   3   3    6.50    3.80
 -29   3  -3    1.10    6.80
 -31  -3  -3    2.00    4.20
  31  -3   3    0.30    2.20
  31   3   3   -1.70    3.00
 -31   3  -3   -2.10    3.00
 -33  -3  -3    0.00    3.50
  33  -3   3   -0.10    2.30
  33   3   3    2.90    3.20
 -33   3  -3    0.40    2.90
 -35  -3  -3    1.90    3.10
  35  -3   3    2.30    2.30
 -35   3  -3   -0.30    3.00
  35   3   3    0.40    2.80
  37  -3   3    0.70    2.00
 -37  -3  -3   -2.30    2.60
 -37   3  -3    1.00    2.70
  37   3   3    1.50    2.30
  39  -3   3    0.20    1.60
 -39  -3  -3    1.00    2.10
 -39   3  -3   -0.70    2.10
  39   3   3   -1.50    1.60
  42  -4  -3    1.30    1.40
  42   4  -3   -1.70    1.30
  40  -4  -3   10.00    2.10
 -40  -4   3   14.30    3.00
  40   4  -3    9.60    2.40
 -38  -4   3   30.00    4.40
  38  -4  -3   19.50    3.00
  38   4  -3   28.90    4.20
  36  -4  -3   16.30    2.90
 -36   4   3   11.60    3.50
  36   4  -3   19.20    4.10
 -34  -4   3   13.80    4.10
  34  -4  -3   22.30    3.20
 -34   4   3   32.50    4.50
  34   4  -3   26.00    4.40
 -32  -4   3    9.70    4.50
  32  -4  -3   33.30   32.10
  32  -4  -3   17.00    3.30
 -32   4   3   23.70    4.00
  32   4  -3    7.70    3.80
  32   4  -3   33.30   55.99
 -30  -4   3   24.00    4.30
  30  -4  -3   -2.70   20.30
 -30  -4   3   11.10    4.60
  30  -4  -3   10.80    2.80
  30  -4  -3   15.00    5.80
  30   4  -3   18.60    8.20
 -30   4   3   24.80    4.10
  30   4  -3   15.40    4.30
  30   4  -3    8.00    4.20
  30   4  -3  -16.20   37.80
 -30   4   3   14.40    7.00
  30   4  -3   15.50    7.70
  28  -4  -3   28.70    8.20
 -28  -4   3   32.50    4.70
  28  -4  -3   32.80   16.20
  28  -4  -3   36.70    6.60
  28  -4  -3   33.40    4.00
 -28  -4   3   20.40    5.60
 -28   4   3   39.70    8.50
  28   4  -3   35.80    5.70
 -28   4   3   35.60    4.50
  28   4  -3   35.10    6.40
  28   4  -3  -19.20   31.00
  28   4  -3   26.40    9.60
 -26  -4   3    1.60    2.80
  26  -4  -3    0.80    1.70
  26  -4  -3    2.00    6.40
 -26  -4   3   -3.90    4.10
  26  -4  -3   15.30   12.40
  26  -4  -3    2.00    3.30
  26   4  -3   -6.40    3.00
  26   4  -3   -3.00    5.30
  26   4  -3   -7.90   25.00
 -26   4   3   -1.40    2.40
  26   4  -3    0.30    3.50
 -26   4   3   -0.20    5.10
 -24  -4   3   22.50    4.00
 -24  -4   3   20.00    5.20
  24  -4  -3   17.50    9.90
  24  -4  -3   29.40    5.20
  24  -4  -3   39.20    8.40
  24  -4  -3   26.40    3.20
  24   4  -3   -0.80   23.20
  24   4  -3   25.00    9.00
  24   4  -3   22.00    4.60
  24   4  -3   15.90    4.20
 -24   4   3   24.70    3.60
 -24   4   3   18.30    6.40
  22  -4  -3    2.60    2.40
  22  -4  -3    1.00    1.80
 -22  -4   3    2.40    2.50
  22  -4  -3   10.10    8.20
  22  -4  -3    1.60    2.90
  22  -4  -3    7.20    5.30
 -22  -4   3    4.40    4.10
 -22   4   3    4.10    2.40
  22   4  -3    2.60    2.30
  22   4  -3    0.10    2.80
  22   4  -3   -2.70    3.00
 -22   4   3   -1.70    3.80
  22   4  -3   -0.90    4.50
  22   4  -3  -16.10   17.60
  20  -4  -3    1.50    2.20
  20  -4  -3   -0.40    1.60
  20  -4  -3    3.30    4.40
  20  -4  -3    3.20    7.00
  20  -4  -3    4.40    4.00
 -20  -4   3    0.80    2.10
 -20  -4   3    0.00    3.70
  20   4  -3    0.40    2.50
  20   4  -3    2.70   16.10
 -20   4   3    0.30    3.80
  20   4  -3    0.30    2.00
  20   4  -3    3.60    3.10
  20   4  -3    1.10    4.80
 -20   4   3    0.60    2.10
  18  -4  -3   11.20    3.30
  18  -4  -3   14.60    3.00
 -18  -4   3   13.90    3.30
  18  -4  -3    5.80    4.60
  18  -4  -3   14.80    2.40
  18  -4  -3    9.50    6.60
  18   4  -3    8.60    5.40
  18   4  -3   16.60    2.90
 -18   4   3   25.40    6.50
  18   4  -3   14.90    3.70
  18   4  -3   15.00    2.90
  18   4  -3   16.90   14.90
  16  -4  -3   13.70    4.20
 -16  -4   3   11.10    3.10
  16  -4  -3   20.20    5.50
  16  -4  -3   18.90    7.00
  16   4  -3   -1.60   11.50
  16   4  -3   14.60    2.90
  16   4  -3   17.60    6.20
 -16   4   3    9.90    4.30
  14  -4  -3   24.30    3.10
  14  -4  -3   27.10    4.60
  14  -4  -3   24.20    5.40
  14  -4  -3   10.90    8.00
 -14  -4   3   17.10    3.60
  14   4  -3   20.90    3.20
 -14   4   3   16.30    4.60
  14   4  -3    4.80    9.40
  14   4  -3   36.30   10.00
  12  -4  -3  160.38   12.60
  12  -4  -3  161.78   14.50
  12  -4  -3  169.78   10.00
 -12  -4   3  169.58   11.20
 -12   4   3  168.78   12.40
  12   4  -3  171.48   10.60
  12   4  -3  166.18   17.60
  12   4  -3  152.28   13.40
  10  -4  -3    4.80    6.60
  10  -4  -3   10.60    4.10
  10  -4  -3   16.80    4.00
 -10  -4   3   18.60    3.70
  10  -4  -3   16.00    2.50
 -10   4   3   14.60    4.20
  10   4  -3   11.60    2.90
  10   4  -3   13.20    8.30
  10   4  -3   14.90    7.80
   8  -4  -3   76.89    5.50
  -8  -4   3   74.49    7.10
   8  -4  -3   53.89    8.50
   8  -4  -3  104.19   10.20
  -8   4   3   86.49    7.90
   8   4  -3   69.79   10.90
   8   4  -3  111.29   13.20
   8   4  -3   77.99    7.10
   6  -4  -3  334.27   21.60
   6  -4  -3  372.26   21.50
   6  -4  -3  374.76   19.70
   6  -4  -3  350.56   23.10
  -6  -4   3  381.66   21.20
  -6   4   3  351.16   21.30
   6   4  -3  366.06   20.70
   6   4  -3  376.96   25.00
   4  -4  -3  117.09   10.00
   4  -4  -3   99.49    8.30
  -4  -4   3   86.59    7.80
   4  -4  -3   85.29   10.10
   4   4  -3   87.39    9.10
   4   4  -3   84.79   10.80
  -4   4   3   95.99    8.30
   4   4  -3   99.99    7.70
   2  -4  -3  286.77   17.60
  -2   4   3  306.67   23.60
  -2   4   3  312.87   17.90
  -2   4   3  286.67   21.00
   2   4  -3  287.17   19.10
   2   4  -3  296.47   17.50
   2   4  -3  300.17   21.90
   0  -4   3    3.30    3.30
   0  -4  -3    5.30    3.00
   0   4   3    7.30    6.40
   0   4  -3    5.80    3.40
   0   4  -3   -1.40    6.90
   0   4   3    7.80    9.80
   0   4  -3    3.70    3.60
   0   4   3    4.70    3.20
  -2  -4  -3   43.00    5.00
   2  -4   3   38.80    9.90
   2  -4   3   47.10    5.90
   2  -4   3   45.50    6.20
  -2   4  -3   34.10    4.90
   2   4   3   48.10    5.60
   2   4   3   38.60   12.50
   2   4   3   42.60    6.70
   4  -4   3   40.20    5.60
   4  -4   3   22.30    4.60
   4  -4   3   29.60    9.20
  -4  -4  -3   30.70    4.20
   4   4   3   40.40    6.70
  -4   4  -3   35.30    5.40
   4   4   3   32.00    4.70
   4   4   3   42.90   12.40
   6  -4   3  781.22   45.80
  -6  -4  -3  886.81   44.70
   6  -4   3  856.11   45.60
   6   4   3  804.42   50.39
   6   4   3  818.32   44.60
  -6   4  -3  860.61   45.40
   8  -4   3  304.57   18.90
  -8  -4  -3  290.67   17.30
   8  -4   3  278.07   18.60
   8   4   3  252.87   27.60
   8   4   3  301.17   17.60
   8   4   3  356.06   23.60
  -8   4  -3  303.47   18.60
  10  -4   3 1492.55   79.99
  10  -4   3 1386.76   78.19
 -10  -4  -3 1511.95   76.89
  10  -4   3 1496.35   78.59
  10   4   3 1532.45   76.99
  10   4   3 1324.37   84.29
 -10   4  -3 1570.24   78.49
 -12  -4  -3   42.50    4.80
  12  -4   3   56.09    6.50
  12  -4   3   48.30   10.60
  12  -4   3   40.30    6.40
  12   4   3   37.80    4.60
  12   4   3   55.29   16.40
 -12   4  -3   47.90    6.50
  14  -4   3  775.72   45.00
 -14  -4  -3  739.33   40.30
  14  -4   3  752.62   42.80
  14   4   3  693.93   45.30
  14   4   3  706.43   52.09
 -14   4  -3  781.12   42.70
  14   4   3  795.92   40.40
 -16  -4  -3    5.30    3.90
  16  -4   3    2.20   10.00
  16  -4   3    4.70    3.30
 -16  -4  -3    2.70    2.30
 -16   4  -3    4.40    4.30
  16   4   3   18.60   24.20
  16   4   3    3.90    4.00
 -16   4  -3    2.80    2.10
 -18  -4  -3    7.70    4.20
  18  -4   3   -1.80   12.00
  18  -4   3   11.70    2.40
  18  -4   3   12.70    5.60
 -18  -4  -3   10.60    4.10
  18   4   3    8.00    5.00
 -18   4  -3   12.10    2.60
  18   4   3  -19.50   26.80
  18   4   3   11.90    3.00
 -18   4  -3   16.90    5.60
  20  -4   3    9.70    2.20
 -20  -4  -3   11.90    4.70
  20  -4   3   17.10   14.30
 -20  -4  -3   10.20    2.80
  20  -4   3    6.40    5.50
 -20   4  -3    4.00    4.60
  20   4   3    5.60    3.60
  20   4   3  104.09   34.40
 -20   4  -3    7.90    2.60
  20   4   3   13.20    3.40
  22  -4   3   85.09   11.40
  22  -4   3   63.69    5.40
 -22  -4  -3   78.19    9.40
 -22  -4  -3   67.29    6.50
  22   4   3   59.89    6.70
 -22   4  -3   56.19    6.30
  22   4   3   75.29    8.10
 -22   4  -3   61.39    9.70
 -24  -4  -3    2.20    3.00
  24  -4   3    1.20    2.20
 -24  -4  -3   -2.30    4.30
  24  -4   3    1.70    6.60
  24   4   3   -0.30    3.60
 -24   4  -3    2.00    2.30
  24   4   3   10.60    4.50
 -24   4  -3    8.40    5.90
  26  -4   3   -2.30    6.20
  26  -4   3    0.40    1.90
 -26  -4  -3    0.10    4.10
 -26  -4  -3   -3.60    2.90
 -26   4  -3    0.50    2.50
  26   4   3    1.50    3.80
 -26   4  -3   -3.30    5.40
  26   4   3   -1.80    3.50
 -28  -4  -3    2.40    4.10
 -28  -4  -3   11.80    5.00
  28  -4   3    4.60    9.80
 -28   4  -3   12.80    6.20
  28   4   3   14.20    7.40
 -28   4  -3   11.50    3.00
  30  -4   3    6.40    2.30
 -30  -4  -3    3.30    4.50
  30   4   3   10.60    3.90
 -30   4  -3   13.50    3.60
  32  -4   3    0.00    2.00
 -32  -4  -3   -0.10    3.60
 -32   4  -3   -1.80    2.80
  32   4   3    1.90    3.20
  34  -4   3   -0.50    1.70
 -34   4  -3    1.60    3.60
  34   4   3    0.90    2.50
 -36  -4  -3    5.70    3.00
  36  -4   3    2.50    1.80
  36   4   3    4.60    2.70
 -36   4  -3    2.50    2.70
  38  -4   3   16.10    2.40
 -38  -4  -3   19.20    2.90
 -38   4  -3    7.70    2.40
  38   4   3   12.50    2.40
  39  -5  -3    0.80    1.50
 -39  -5   3   -2.10    1.90
  39   5  -3   -0.10    2.00
 -39   5   3    1.10    2.00
 -37  -5   3    0.70    2.50
  37  -5  -3    1.80    1.80
 -37   5   3    0.10    2.50
  37   5  -3    0.60    2.10
 -35  -5   3    0.70    3.10
  35  -5  -3    0.90    2.40
  35   5  -3   -0.20    2.80
 -35   5   3    1.80    2.80
 -33  -5   3   -1.70    3.10
  33  -5  -3    0.70    2.00
  33   5  -3    2.00    2.70
 -33   5   3    1.80    2.70
 -31  -5   3    5.60    4.00
  31  -5  -3    8.70    2.60
 -31   5   3    7.30    3.10
  31   5  -3    2.90    3.50
 -29  -5   3   -1.30    3.70
 -29  -5   3    4.30    2.80
  29  -5  -3    4.30    2.40
  29  -5  -3  -15.50   20.60
 -29   5   3    1.80    2.60
  29   5  -3    3.30    3.70
 -29   5   3    4.00    5.90
  29   5  -3  -54.09   44.20
  29   5  -3    3.40    3.80
  27  -5  -3    0.20    1.70
 -27  -5   3   -1.20    2.30
  27  -5  -3    1.00    3.30
  27  -5  -3   32.40   17.40
  27  -5  -3    5.00    7.80
 -27  -5   3    2.90    4.50
 -27   5   3   -3.20    4.20
  27   5  -3    2.80    4.10
  27   5  -3  -31.90   37.60
  27   5  -3   -3.30   10.20
  27   5  -3   -3.60    3.80
 -27   5   3   -1.60    2.40
 -25  -5   3   92.09   10.20
  25  -5  -3  100.79    6.90
  25  -5  -3   94.09   13.30
 -25  -5   3   98.49    8.20
  25  -5  -3   91.99   16.30
  25  -5  -3  111.59   12.60
 -25   5   3   91.49   12.20
  25   5  -3  129.99   33.10
 -25   5   3  100.39    7.70
  25   5  -3   73.49   14.20
  25   5  -3   92.79    9.20
  25   5  -3   88.49    9.70
  23  -5  -3    6.70    2.30
 -23  -5   3    1.00    4.30
  23  -5  -3    4.80    6.60
  23  -5  -3   -5.50   11.30
  23  -5  -3    0.50    3.20
 -23  -5   3    1.60    2.60
  23   5  -3   -0.20    3.50
  23   5  -3   10.40    8.00
 -23   5   3    4.10    5.30
 -23   5   3    2.30    2.50
  23   5  -3    2.30    3.20
  23   5  -3   21.50   26.80
  21  -5  -3   41.50    4.20
  21  -5  -3   37.50    7.80
 -21  -5   3   25.20    5.50
  21  -5  -3   41.60    6.60
 -21  -5   3   39.50    5.20
  21   5  -3   17.00    7.10
 -21   5   3   31.00    7.40
  21   5  -3   43.70    6.50
  21   5  -3   45.80    5.50
 -21   5   3   40.80    4.70
  19  -5  -3   35.80    3.70
 -19  -5   3   31.10    4.80
 -19  -5   3   16.90    5.10
  19  -5  -3   31.20    7.60
  19  -5  -3   23.90    4.80
  19  -5  -3   21.70    8.70
 -19   5   3   23.50    6.70
 -19   5   3   23.30    3.70
  19   5  -3   27.80    4.10
  19   5  -3    4.20   18.60
  19   5  -3   23.50    7.80
  19   5  -3   30.50    5.50
  17  -5  -3   -0.60    1.90
  17  -5  -3   -9.50    7.90
  17  -5  -3    0.50    2.90
 -17  -5   3    1.60    2.60
  17  -5  -3   -0.90    4.40
 -17  -5   3   -0.60    3.70
  17   5  -3   -2.30    7.70
 -17   5   3    0.70    1.90
  17   5  -3    6.20   14.60
  17   5  -3   -0.40    2.90
 -17   5   3   -2.00    3.90
  15  -5  -3    6.20    4.40
  15  -5  -3    5.90    2.20
  15  -5  -3    7.20    3.30
 -15  -5   3    5.90    4.30
  15  -5  -3  -10.50    7.50
  15  -5  -3    3.00    3.10
 -15  -5   3    3.70    6.40
  15   5  -3    9.80    3.00
  15   5  -3    4.10    4.60
 -15   5   3    5.00    4.80
  15   5  -3    4.00    3.80
  15   5  -3   17.50   13.20
  13  -5  -3    3.70    4.30
  13  -5  -3    3.30    3.20
 -13  -5   3   10.50    3.50
  13  -5  -3   10.10    8.00
  13  -5  -3   12.00    2.70
  13  -5  -3    9.20    2.40
  13   5  -3   11.50    5.90
  13   5  -3    8.30    2.90
 -13   5   3   10.40    4.80
  13   5  -3    6.50    3.20
  13   5  -3    0.50   13.30
  11  -5  -3  165.48   17.40
 -11  -5   3  175.78   12.20
  11  -5  -3  182.18   13.60
  11  -5  -3  174.68   10.30
  11   5  -3  152.68   16.90
  11   5  -3  172.48   20.00
  11   5  -3  175.68   11.40
 -11   5   3  172.38   13.30
   9  -5  -3   94.09    9.30
   9  -5  -3  120.99   12.00
  -9  -5   3   83.49    8.00
   9   5  -3   63.29   22.90
  -9   5   3   86.59    9.00
   9   5  -3   88.29    7.60
   9   5  -3   93.39   11.40
   7  -5  -3    9.00    4.00
  -7  -5   3   12.30    3.80
   7  -5  -3   14.80    4.50
   7  -5  -3   -3.30    8.10
  -7   5   3   10.20    4.00
   7   5  -3    7.50    3.20
   7   5  -3    2.20   10.00
   7   5  -3   22.40    7.70
   5  -5  -3    0.50    3.20
   5  -5  -3    5.80    8.20
  -5  -5   3   -0.60    3.10
  -5   5   3   -2.60    3.30
   5   5  -3    0.30    3.60
   5   5  -3    1.70    2.90
   5   5  -3   -9.10    9.30
   3  -5  -3    3.30    3.40
  -3  -5   3    2.60    3.30
  -3   5   3   12.40    4.00
   3   5  -3    7.20    5.10
   3   5  -3   -5.80    9.40
   3   5  -3   10.70    3.60
   1  -5  -3   19.00    4.30
  -1  -5   3   16.20    4.30
   1   5  -3   39.00   10.00
   1   5  -3   20.70    4.30
   1   5  -3   14.30    8.70
  -1   5   3   18.30    4.80
  -1   5   3   18.30    5.00
  -1  -5  -3    4.00    3.30
   1  -5   3    3.20   11.80
   1  -5   3   11.70    4.30
   1  -5   3    7.10    5.70
   1   5   3    3.30    3.30
   1   5   3    2.40    5.70
   1   5   3   -7.40   15.70
  -1   5  -3    6.50    3.50
   3  -5   3   48.50   13.30
   3  -5   3   41.40    6.30
  -3  -5  -3   59.19    6.30
   3  -5   3   63.89    7.40
  -3   5  -3   59.99    7.00
   3   5   3   64.39   15.40
   3   5   3   53.89    8.40
   3   5   3   67.59    6.80
   5  -5   3    2.10    3.60
   5  -5   3   -3.10   10.90
  -5  -5  -3    2.20    2.80
   5  -5   3    3.10    3.60
   5   5   3    4.60    3.60
   5   5   3   10.30   16.30
  -5   5  -3    1.30    3.50
   5   5   3   -1.70    4.20
   7  -5   3   62.89    7.60
   7  -5   3   44.30    6.90
   7  -5   3   55.89   13.70
  -7  -5  -3   51.69    5.90
   7   5   3   48.30    5.90
  -7   5  -3   69.39    7.70
   7   5   3   40.50   16.90
   9  -5   3    1.00    4.80
  -9  -5  -3    3.60    2.90
   9  -5   3  -11.90   10.80
   9  -5   3    8.90    4.40
   9   5   3   -0.40    6.10
   9   5   3  -29.80   18.70
   9   5   3   -1.20    2.60
  -9   5  -3    2.80    3.80
 -11  -5  -3   86.29    8.00
  11  -5   3   69.89   13.90
  11  -5   3   82.09    8.50
 -11  -5  -3   76.89    6.90
  11  -5   3   82.39    9.40
 -11   5  -3   87.49    9.20
  11   5   3   71.79   23.40
  11   5   3   70.79   11.30
  11   5   3   74.79    7.10
 -11   5  -3   69.79    5.80
 -13  -5  -3  371.36   21.70
  13  -5   3  384.36   24.80
  13  -5   3  358.76   28.50
  13  -5   3  410.06   27.10
  13  -5   3  383.46   20.90
 -13  -5  -3  369.66   22.90
 -13   5  -3  387.96   24.30
  13   5   3  337.77   41.30
  13   5   3  368.96   21.80
  13   5   3  377.66   23.10
  15  -5   3   87.89   16.40
 -15  -5  -3  109.79   10.30
 -15  -5  -3   91.49    8.80
  15  -5   3   76.99   10.20
  15  -5   3   89.09    6.30
  15   5   3   91.39   10.00
  15   5   3   67.29   33.30
 -15   5  -3   80.79    6.50
 -15   5  -3   84.49   10.10
  15   5   3   78.39    7.20
  17  -5   3   87.69   10.90
  17  -5   3   79.79    5.90
 -17  -5  -3   80.89    8.90
  17  -5   3   65.79   15.50
 -17  -5  -3   73.99    6.80
 -17   5  -3   74.19    9.80
  17   5   3   34.40   31.30
  17   5   3   81.39    8.80
 -17   5  -3   78.49    6.40
  17   5   3   70.89    6.80
 -19  -5  -3   -1.60    4.40
  19  -5   3  -12.60    4.10
 -19  -5  -3    2.30    2.50
  19  -5   3   -0.30    1.80
  19  -5   3  -45.30   23.70
  19   5   3    3.30    3.00
 -19   5  -3   -1.80    2.30
  19   5   3    1.60    3.90
 -19   5  -3   -2.60    4.90
 -21  -5  -3  169.98   11.90
  21  -5   3  150.78   16.40
  21  -5   3  186.88   10.90
 -21  -5  -3  176.98   14.10
  21   5   3  181.88   12.80
  21   5   3  165.08   13.80
 -21   5  -3  182.58   11.60
 -21   5  -3  192.68   16.50
  23  -5   3   11.70    2.40
 -23  -5  -3    9.10    3.30
 -23  -5  -3   15.90    5.30
  23  -5   3   19.10    8.10
 -23   5  -3   12.30    3.20
  23   5   3    5.90    4.30
  23   5   3   17.70    4.60
 -23   5  -3    8.30    6.20
  25  -5   3    2.30    2.10
  25  -5   3   -0.40    6.30
 -25  -5  -3    3.60    3.40
 -25  -5  -3   -0.30    4.10
  25   5   3    1.30    3.80
 -25   5  -3    0.10    2.20
  25   5   3   -1.50    3.40
 -25   5  -3    3.90    6.20
  27  -5   3   70.49   12.90
 -27  -5  -3   32.00    6.10
  27  -5   3   43.90    4.80
  27   5   3   36.50    6.00
 -27   5  -3   44.20    4.80
  27   5   3   49.90    8.30
  29  -5   3    3.20    2.00
 -29  -5  -3    1.70    3.90
  29   5   3    3.20    3.40
 -29   5  -3    6.50    3.00
 -31  -5  -3    2.50    3.60
  31  -5   3   -0.90    1.70
 -31   5  -3    2.50    2.70
  31   5   3   -0.20    2.70
  33  -5   3    1.50    2.00
 -33  -5  -3    4.90    3.40
 -33   5  -3   -0.80    2.40
  33   5   3    3.90    2.90
  35  -5   3    5.20    2.20
 -35  -5  -3    4.00    2.80
  35   5   3    4.50    2.60
 -35   5  -3    3.30    2.40
  37  -5   3    1.70    1.70
 -37  -5  -3    7.40    2.10
 -37   5  -3    0.50    1.90
  37   5   3    3.50    1.80
  38  -6  -3    0.00    1.20
  38   6  -3    0.90    1.70
 -36  -6   3    0.40    2.00
  36  -6  -3   -2.00    1.40
 -36   6   3   -0.30    2.00
  36   6  -3    0.70    2.20
  34  -6  -3    2.40    1.90
 -34  -6   3    1.10    2.70
  34   6  -3    2.60    2.80
 -34   6   3    2.60    2.60
 -32  -6   3   21.70    4.40
  32  -6  -3   12.70    2.50
  32   6  -3   15.10    4.00
 -32   6   3   19.80    3.50
 -30  -6   3    0.50    3.20
  30  -6  -3    3.40    2.20
  30   6  -3    5.20    3.60
 -30   6   3    5.70    2.90
 -28  -6   3   -1.90    3.60
  28  -6  -3   29.80   25.10
  28  -6  -3    1.30    1.90
 -28   6   3   -1.30    2.40
  28   6  -3  -19.90   61.09
  28   6  -3   -1.90    2.90
 -26  -6   3    1.40    3.70
  26  -6  -3    8.10    4.90
  26  -6  -3   16.60   18.80
  26  -6  -3    5.90    2.10
 -26  -6   3   17.50    7.30
 -26   6   3    9.30    4.00
  26   6  -3  -66.79   43.30
  26   6  -3    3.60    4.90
 -26   6   3    5.60    6.50
  26   6  -3    3.90    3.90
  24  -6  -3    5.10    4.00
  24  -6  -3   17.30    8.40
  24  -6  -3    8.40    2.30
 -24  -6   3    8.50    3.00
  24  -6  -3   89.09   27.60
 -24  -6   3    4.60    4.40
  24   6  -3   12.50    4.80
  24   6  -3   61.99   51.49
  24   6  -3   19.70    4.30
 -24   6   3    9.90    3.30
 -24   6   3   14.50    6.10
  24   6  -3    4.50    8.20
  22  -6  -3   -3.40    6.50
  22  -6  -3    7.70   12.60
 -22  -6   3    4.70    2.80
 -22  -6   3    1.50    4.20
  22  -6  -3   -0.20    3.90
  22  -6  -3    3.60    2.30
  22   6  -3    6.20    4.20
  22   6  -3    4.20    3.40
  22   6  -3   43.10   32.50
  22   6  -3   -3.90   14.70
 -22   6   3    5.20    5.40
 -22   6   3    6.30    2.90
  20  -6  -3    1.10   11.70
 -20  -6   3    0.60    2.60
  20  -6  -3    4.00    3.70
  20  -6  -3    0.70    2.10
  20  -6  -3    1.70    5.70
 -20  -6   3    1.10    4.60
  20   6  -3    3.80    7.40
  20   6  -3    1.50    3.70
  20   6  -3   -1.70   27.80
 -20   6   3    2.50    2.60
  20   6  -3    3.70    3.00
 -20   6   3   -4.40    4.60
  18  -6  -3   16.00   11.20
  18  -6  -3   27.30    5.10
  18  -6  -3   19.70    7.30
 -18  -6   3   19.80    4.40
  18  -6  -3   33.40    7.20
 -18  -6   3   22.60    5.70
  18   6  -3   26.50    8.30
  18   6  -3   18.00   23.70
 -18   6   3   19.10    6.50
  18   6  -3   28.50    4.20
 -18   6   3   23.90    3.80
  18   6  -3   32.00   11.10
  16  -6  -3    1.50    9.70
  16  -6  -3   -6.50    4.80
  16  -6  -3   -0.10    2.30
 -16  -6   3    3.30    3.20
 -16  -6   3    3.40    4.30
  16  -6  -3    3.30    4.20
 -16   6   3   -0.80    4.60
  16   6  -3   -4.80    6.10
 -16   6   3    1.00    2.10
  16   6  -3   -2.60    2.10
  16   6  -3   -2.00    3.00
  16   6  -3  -19.00   19.30
 -14  -6   3    7.00    3.50
  14  -6  -3    4.60    2.80
 -14  -6   3    5.20    3.80
  14  -6  -3    8.20    5.20
  14  -6  -3   16.00   10.50
  14  -6  -3    6.40    5.40
  14   6  -3   19.00    6.50
 -14   6   3    9.00    5.10
  14   6  -3    9.30    3.10
 -14   6   3    4.10    2.20
  14   6  -3   10.00    4.00
  14   6  -3    5.60   18.10
  12  -6  -3   26.70    7.20
 -12  -6   3   17.00    4.30
  12  -6  -3   20.20    3.50
  12  -6  -3   11.10    4.60
  12  -6  -3   -1.70   10.40
 -12   6   3   16.40    3.30
 -12   6   3   17.90    5.90
  12   6  -3   34.80   15.30
  12   6  -3   19.30    4.20
  12   6  -3    7.10    8.50
 -10  -6   3   -1.00    2.90
  10  -6  -3    0.50    2.60
 -10  -6   3    1.00    3.40
  10  -6  -3   -1.50    5.60
  10  -6  -3   -3.50    3.50
  10  -6  -3   -8.40    9.20
 -10   6   3    0.60    3.70
  10   6  -3    0.70    2.60
  10   6  -3   -1.80    2.40
  10   6  -3    3.20    4.80
 -10   6   3    1.50    2.50
  10   6  -3    1.20   14.20
   8  -6  -3   20.20   11.60
   8  -6  -3   40.60    4.80
   8  -6  -3   45.00    7.50
   8   6  -3   40.40    5.60
   8   6  -3   33.30    7.20
   8   6  -3   32.20   13.50
   8   6  -3   32.60    4.70
   6  -6  -3   64.79   13.20
   6  -6  -3   61.19    6.40
   6  -6  -3   94.39   11.70
  -6  -6   3   53.29    7.00
   6  -6  -3   53.99    7.30
   6   6  -3   55.99    9.10
   6   6  -3   59.39    6.20
   6   6  -3   57.19    6.50
   6   6  -3   50.49   15.10
  -6   6   3   61.69    8.30
   4  -6  -3  172.98   13.10
   4  -6  -3  155.48   13.60
   4  -6  -3  177.28   11.70
   4  -6  -3  166.98   18.70
  -4  -6   3  157.88   12.70
   4   6  -3  171.08   20.10
   4   6  -3  172.98   11.60
   4   6  -3  177.48   12.40
  -4   6   3  179.68   13.30
   2  -6  -3   38.50    6.50
   2  -6  -3   57.19    6.20
   2  -6  -3   49.40   11.10
  -2  -6   3   61.19    7.50
   2  -6  -3   52.49    6.80
   2   6  -3   60.29    7.10
   2   6  -3   54.99    6.10
  -2   6   3   77.79    8.40
   0  -6  -3    2.10    3.30
   0  -6   3   16.80   16.60
   0  -6   3    2.20    3.50
   0  -6  -3   -1.00    2.60
   0  -6   3   -0.60    3.50
   0   6   3    6.50    4.00
   0   6   3    6.70    7.60
   0   6  -3    3.90    3.80
   0   6   3   24.30   21.70
   0   6  -3    0.60    2.70
  -2  -6  -3    3.50    3.30
  -2  -6  -3    0.60    3.20
   2  -6   3   25.50   15.10
   2  -6   3    7.50    7.20
   2   6   3    9.80    8.80
   2   6   3    1.20    3.30
   2   6   3    2.20   21.30
  -2   6  -3    2.10    3.60
  -4  -6  -3   29.70    5.20
  -4  -6  -3   34.80    5.20
   4  -6   3   38.10    6.50
   4  -6   3   34.50    6.90
   4  -6   3   24.60   16.90
  -4   6  -3   27.80    5.90
   4   6   3   29.10    5.30
   4   6   3   59.39   23.90
  -4   6  -3   30.20    4.20
   6  -6   3   33.90   17.60
   6  -6   3   23.20    5.80
   6  -6   3   24.60    5.90
  -6  -6  -3   31.20    7.10
   6  -6   3   18.00    8.40
  -6  -6  -3   20.10    4.20
   6   6   3   26.70    6.40
  -6   6  -3   28.00    4.00
   6   6   3   30.20   24.00
  -6   6  -3   12.20    4.70
  -8  -6  -3   55.69    6.50
  -8  -6  -3   43.80    5.90
   8  -6   3   39.00    4.60
   8  -6   3   64.99   18.20
   8  -6   3   48.50    7.90
  -8   6  -3   43.80    4.90
   8   6   3   51.19   23.60
   8   6   3   47.30    6.20
  -8   6  -3   34.90    6.60
   8   6   3   41.40    5.60
  10  -6   3    5.10    2.80
 -10  -6  -3    8.20    4.80
 -10  -6  -3    7.00    4.00
  10  -6   3    6.00    5.10
  10  -6   3   16.00   15.70
  10   6   3    9.00    3.60
 -10   6  -3    5.10    4.80
  10   6   3    6.50    4.60
 -10   6  -3    5.90    2.60
  12  -6   3   -9.20   17.30
 -12  -6  -3   -2.10    3.70
  12  -6   3    2.10    2.40
  12  -6   3    8.70    5.30
 -12  -6  -3    1.30    2.70
  12   6   3  -46.50   31.90
  12   6   3   -0.70    2.80
 -12   6  -3    0.90    2.10
  12   6   3    5.10    3.80
 -12   6  -3    2.70    4.30
  14  -6   3  -10.80   17.20
  14  -6   3   15.30    6.20
 -14  -6  -3   20.00    5.20
  14  -6   3   15.30    3.00
 -14  -6  -3   11.70    3.70
  14   6   3  -32.30   50.39
 -14   6  -3    9.90    5.50
  14   6   3   14.20    4.50
  14   6   3   14.50    3.70
 -14   6  -3   12.90    2.70
 -16  -6  -3   68.59    7.10
  16  -6   3   95.79   12.60
 -16  -6  -3   65.29    8.30
  16  -6   3   64.29    5.60
  16   6   3   79.89    7.60
 -16   6  -3   56.39    9.10
 -16   6  -3   60.79    6.30
  16   6   3   73.79    8.20
  18  -6   3  164.78   18.30
 -18  -6  -3  116.19    9.70
  18  -6   3  136.79    8.70
 -18  -6  -3  121.69   11.80
 -18   6  -3  112.09   13.80
 -18   6  -3  135.69    9.40
  18   6   3  140.89   14.50
  18   6   3  136.79   11.80
  20  -6   3   -0.30    1.80
 -20  -6  -3    0.50    2.50
  20  -6   3    0.20    6.30
 -20  -6  -3    1.60    4.40
  20   6   3   -0.70    3.70
 -20   6  -3    3.10    4.90
 -20   6  -3    2.50    2.70
  20   6   3    3.10    3.20
 -22  -6  -3    2.20    4.50
 -22  -6  -3    4.00    3.00
  22  -6   3    3.10    1.80
  22  -6   3    6.80    6.90
  22   6   3    1.70    3.80
 -22   6  -3    3.40    6.20
  22   6   3   -0.30    3.40
 -22   6  -3    1.90    2.70
 -24  -6  -3    3.50    4.70
  24  -6   3   -3.50    6.90
  24  -6   3    5.80    2.20
  24   6   3    5.20    3.80
 -24   6  -3    4.90    2.50
  24   6   3    6.00    3.80
 -26  -6  -3   13.40    4.50
  26  -6   3   23.40    3.30
 -26   6  -3   15.40    2.90
  26   6   3   20.00    4.80
 -28  -6  -3    1.10    3.90
  28  -6   3    7.40    2.40
  28   6   3    6.20    3.50
 -28   6  -3    4.10    2.40
  30  -6   3    4.00    2.00
 -30  -6  -3    9.30    3.40
 -30   6  -3    7.50    2.70
  30   6   3    2.90    3.00
  32  -6   3    1.00    1.60
 -32  -6  -3    1.20    2.50
  32   6   3    1.70    2.40
 -32   6  -3    0.40    2.20
  34  -6   3    2.20    1.50
 -34  -6  -3    3.90    2.30
 -34   6  -3    4.80    2.20
  34   6   3    1.80    2.00
 -36  -6  -3    0.90    1.60
 -36   6  -3    0.30    1.70
 -35  -7   3   -1.00    1.70
  35  -7  -3    0.10    1.20
  35   7  -3    0.10    1.90
 -35   7   3    0.40    2.00
 -33  -7   3    6.20    3.00
  33  -7  -3   16.50    2.30
  33   7  -3   15.00    2.90
 -33   7   3   14.50    2.60
 -31  -7   3    1.30    2.60
  31  -7  -3    2.10    1.60
  31   7  -3    1.20    2.50
 -31   7   3    0.10    2.30
 -29  -7   3   42.70    6.80
  29  -7  -3   35.30    3.80
  29   7  -3   26.40    4.50
 -29   7   3   41.80    4.50
  27  -7  -3    0.50    1.60
 -27  -7   3   -0.50    3.20
 -27   7   3   -1.20    2.40
  27   7  -3    3.90    3.50
 -25  -7   3   47.20    6.80
  25  -7  -3   32.80    3.60
  25   7  -3   29.10    5.40
 -25   7   3   34.50    4.30
  23  -7  -3   10.30    2.60
  23  -7  -3   10.70    6.40
 -23  -7   3    3.80    2.60
  23  -7  -3    0.90   18.00
 -23  -7   3    6.90    4.40
  23   7  -3   11.80    4.60
 -23   7   3    9.30    3.10
 -23   7   3    3.70    6.60
  23   7  -3   59.49   47.80
 -21  -7   3    0.60    4.30
  21  -7  -3    2.80    2.00
  21  -7  -3    0.30    7.60
  21  -7  -3  -21.50   15.60
 -21  -7   3    2.00    2.50
  21  -7  -3    0.70    3.80
  21   7  -3   -1.20    3.20
  21   7  -3    0.90    8.20
 -21   7   3    3.50    5.60
  21   7  -3  -27.10   38.30
 -21   7   3    1.70    2.80
  21   7  -3    7.50    3.90
  19  -7  -3  -10.50   14.40
  19  -7  -3    0.00    2.00
 -19  -7   3    4.10    2.90
  19  -7  -3    1.30    3.90
  19  -7  -3    2.10    7.00
 -19  -7   3    7.10    4.40
  19   7  -3    0.00    2.80
 -19   7   3    3.70    5.30
  19   7  -3    1.00    3.80
 -19   7   3    1.90    2.80
  19   7  -3   13.10   12.70
  19   7  -3    4.70   34.70
 -17  -7   3    2.10    2.80
  17  -7  -3    3.20    2.60
  17  -7  -3   38.10   15.10
 -17  -7   3   -0.20    4.10
  17  -7  -3   -0.20    4.00
  17   7  -3    9.60   29.00
  17   7  -3   -7.40    6.60
 -17   7   3    1.30    2.40
  17   7  -3    1.30    3.30
 -17   7   3   10.50    6.10
 -15  -7   3   -1.10    2.90
 -15  -7   3   -1.60    3.80
  15  -7  -3   20.90   13.90
  15  -7  -3   -0.10    2.60
  15  -7  -3   -0.80    4.20
  15   7  -3  -13.80   26.10
  15   7  -3   -1.30    2.70
 -15   7   3   -0.60    4.50
  15   7  -3    0.50    3.00
 -15   7   3    0.90    2.20
  15   7  -3   -1.50    7.70
  13  -7  -3    7.60    3.30
 -13  -7   3    7.70    4.40
  13  -7  -3    2.40    6.50
  13  -7  -3    9.80   13.00
 -13  -7   3    6.90    3.80
  13   7  -3    7.00    3.60
 -13   7   3   -1.10    4.50
  13   7  -3    9.60   23.50
  13   7  -3    9.70    4.00
  13   7  -3    7.90    7.00
 -13   7   3    9.60    2.90
 -11  -7   3   28.20    5.70
  11  -7  -3   22.10    5.60
  11  -7  -3   24.30    4.00
  11  -7  -3   19.50    6.10
 -11  -7   3   17.00    4.80
  11   7  -3   20.10    4.50
 -11   7   3   11.80    5.50
  11   7  -3    9.80    7.20
 -11   7   3   18.60    3.70
  11   7  -3   18.20    4.40
  -9  -7   3  113.69    9.80
   9  -7  -3  115.09    8.80
  -9  -7   3  111.99   10.90
   9  -7  -3   94.39   17.40
   9  -7  -3  114.29   11.70
  -9   7   3  110.99    8.40
   9   7  -3  100.69    9.10
   9   7  -3   84.39   23.10
   9   7  -3   96.19    9.20
  -9   7   3   85.39   10.60
   9   7  -3  115.79   19.30
   7  -7  -3  100.69   10.90
   7  -7  -3  104.49    8.60
  -7  -7   3   98.89    9.20
  -7  -7   3  107.39   10.70
   7  -7  -3  106.89   18.10
   7  -7  -3  110.59   12.50
   7   7  -3   85.39   12.10
   7   7  -3  105.39    9.30
  -7   7   3  101.79    8.20
   7   7  -3  101.09    8.90
   7   7  -3   81.89   21.40
  -7   7   3   85.89   10.10
   5  -7  -3  -10.10   14.00
   5  -7  -3   -3.30    3.80
   5  -7  -3   -0.50    3.90
   5  -7  -3   -4.20    2.80
  -5  -7   3    1.50    3.50
  -5  -7   3    2.00    3.50
   5   7  -3    0.30    3.10
   5   7  -3   -3.00    3.10
  -5   7   3    1.30    2.90
  -5   7   3    1.30    3.90
   3  -7  -3   24.00    6.40
  -3  -7   3   24.60    5.60
  -3  -7   3    9.30   23.70
   3  -7  -3   17.60    5.40
  -3  -7   3   23.90    4.40
   3  -7  -3   23.90   14.70
   3  -7  -3   21.30    4.40
   3   7  -3   21.50    5.00
   3   7  -3   21.70    4.40
  -3   7   3   14.80    4.80
  -1  -7   3   70.39    8.90
   1  -7  -3   80.89    7.90
   1  -7  -3   83.09   17.60
   1  -7  -3   71.09    8.70
  -1  -7   3   80.79    7.70
  -1  -7   3  119.89   26.40
   1  -7  -3   86.29   11.20
  -1   7   3   87.29    7.80
   1   7  -3   82.29    9.00
   1   7  -3   82.69    7.60
  -1   7   3   64.99    8.30
   1  -7   3    8.10    3.70
   1  -7   3   10.10    4.70
  -1  -7  -3    4.10    3.80
   1  -7   3   -5.00   23.40
  -1  -7  -3   11.20    3.90
  -1   7  -3    9.60    4.60
   1   7   3    7.50    4.40
   1   7   3    9.10    3.70
   3  -7   3   12.20    3.50
  -3  -7  -3   17.40    4.80
   3  -7   3  -30.70   23.20
   3  -7   3    2.70    4.40
  -3  -7  -3   16.10    4.40
   3   7   3  -21.90   31.60
  -3   7  -3   11.30    4.90
   3   7   3   17.40    4.20
   3   7   3   16.10    4.50
   5  -7   3   52.69    8.30
  -5  -7  -3   40.40    5.80
  -5  -7  -3   34.50    5.90
   5  -7   3   41.10    5.50
   5  -7   3   24.70   23.80
   5   7   3   37.50    5.90
   5   7   3    4.70   30.20
  -5   7  -3   37.30    7.00
  -5   7  -3   39.70    4.80
   5   7   3   44.10    5.70
   7  -7   3   -4.50   24.60
  -7  -7  -3   16.60    4.30
  -7  -7  -3   19.70    4.80
   7  -7   3   18.00    3.80
  -7   7  -3   19.60    5.50
   7   7   3   21.50    4.90
  -7   7  -3   19.60    3.70
   7   7   3   19.40    4.50
   9  -7   3   17.40   33.60
  -9  -7  -3   51.79    6.50
   9  -7   3   56.99    9.40
  -9  -7  -3   59.09    7.00
   9  -7   3   46.70    5.20
   9   7   3   47.10    6.30
  -9   7  -3   53.69    8.80
   9   7   3   45.60    6.40
  -9   7  -3   52.99    5.50
 -11  -7  -3   62.99    7.90
 -11  -7  -3   60.09    7.10
  11  -7   3   56.29    6.40
  11  -7   3   51.89    9.20
  11   7   3   61.99    7.50
 -11   7  -3   59.99    5.90
  11   7   3   53.19    7.80
 -11   7  -3   44.60    8.00
  13  -7   3   46.80    5.10
 -13  -7  -3   48.40    7.00
  13  -7   3   23.60    7.90
 -13  -7  -3   45.20    5.90
  13   7   3   61.29    7.50
 -13   7  -3   50.29    8.60
 -13   7  -3   41.50    4.60
  13   7   3   38.30    6.30
  15  -7   3  346.67   19.60
 -15  -7  -3  372.86   22.50
 -15  -7  -3  326.17   21.00
  15  -7   3  356.06   25.60
 -15   7  -3  356.26   19.90
 -15   7  -3  285.07   23.60
  15   7   3  362.76   22.20
  15   7   3  334.87   21.00
  17  -7   3   20.90    7.80
  17  -7   3   13.90    2.70
 -17  -7  -3   16.70    5.40
 -17  -7  -3   17.90    4.20
 -17   7  -3   14.50    3.50
 -17   7  -3    9.70    6.30
  17   7   3   10.30    4.50
  17   7   3   15.20    4.00
 -19  -7  -3    7.90    4.50
  19  -7   3    0.30    6.50
  19  -7   3   11.50    2.60
 -19  -7  -3    6.10    4.60
  19   7   3    7.30    3.80
  19   7   3    7.40    3.60
 -19   7  -3   11.40    7.60
 -19   7  -3    7.90    2.80
  21  -7   3   34.90    3.80
 -21  -7  -3   44.40    6.80
  21  -7   3    6.00    7.90
  21   7   3   25.90    5.20
  21   7   3   19.00    4.60
 -21   7  -3   24.70    3.90
 -23  -7  -3    2.00    4.10
  23  -7   3   -0.40    1.60
 -23   7  -3    3.90    2.70
  23   7   3    2.30    3.40
  25  -7   3    0.60    1.50
 -25  -7  -3   -4.80    3.30
  25   7   3   -2.10    2.80
 -25   7  -3    2.20    2.40
  27  -7   3    8.00    2.20
 -27  -7  -3    6.40    3.50
  27   7   3    6.50    3.00
 -27   7  -3   11.90    2.80
  29  -7   3   -0.50    1.40
 -29  -7  -3   -0.60    3.10
  29   7   3   -2.00    2.60
 -29   7  -3   -0.30    2.20
 -31  -7  -3    0.80    2.40
  31  -7   3    0.60    1.40
 -31   7  -3    0.60    2.00
  31   7   3   -0.20    2.00
  33  -7   3    6.10    1.50
 -33  -7  -3    4.40    1.90
  33   7   3    4.40    2.00
 -33   7  -3    0.60    1.80
  34  -8  -3    0.70    1.00
  34   8  -3   -0.20    1.20
 -32  -8   3    0.80    2.30
  32  -8  -3    0.90    1.40
  32   8  -3    1.10    1.70
 -32   8   3    0.70    2.10
 -30  -8   3    1.20    2.30
  30  -8  -3    0.00    1.40
 -30   8   3   -1.50    1.70
  30   8  -3    1.70    2.40
  28  -8  -3   -0.10    1.40
 -28  -8   3    1.40    2.50
  28   8  -3    1.70    2.80
 -28   8   3   -0.90    2.10
 -26  -8   3    0.50    3.10
  26  -8  -3   -0.40    1.40
 -26   8   3    2.20    2.20
  26   8  -3    0.80    2.70
  24  -8  -3    0.50    1.70
 -24  -8   3    1.00    3.70
  24   8  -3    0.60    2.80
 -24   8   3    0.80    2.40
  22  -8  -3   10.30    2.20
 -22  -8   3    6.00    4.30
  22   8  -3    7.70    3.40
 -22   8   3    4.50    2.90
 -20  -8   3   18.80    4.80
  20  -8  -3   13.50    2.50
  20  -8  -3   12.30   23.60
 -20   8   3   14.00    3.50
  20   8  -3   22.20    4.90
  20   8  -3   57.69   54.79
 -18  -8   3   33.70    5.00
  18  -8  -3   32.40    7.20
 -18  -8   3   46.70    6.90
  18  -8  -3   37.60    5.30
  18  -8  -3   25.40   19.00
 -18   8   3   36.70    4.60
  18   8  -3   80.29   45.60
  18   8  -3   17.00    6.00
  18   8  -3   46.50    6.80
  16  -8  -3   72.49    9.50
  16  -8  -3   74.39   19.80
 -16  -8   3  100.09    9.80
  16  -8  -3   72.39   12.00
  16  -8  -3   96.39    7.10
 -16  -8   3   99.69    9.00
 -16   8   3   88.89    7.50
  16   8  -3  103.59    9.50
  16   8  -3   97.69   19.90
 -16   8   3   77.59   11.60
  16   8  -3   64.29   42.30
  16   8  -3   97.69    8.50
 -14  -8   3  109.29   10.10
  14  -8  -3   84.59   31.50
 -14  -8   3   94.59    9.80
  14  -8  -3  154.98   15.50
  14  -8  -3  100.99    7.90
  14  -8  -3   89.69   11.90
  14   8  -3   99.99    9.60
  14   8  -3   96.29    8.90
 -14   8   3   95.09    7.90
  14   8  -3  156.38   24.10
  12  -8  -3   -0.50    2.80
 -12  -8   3   -0.60    3.50
  12  -8  -3   -1.10    5.30
  12  -8  -3    4.40    5.50
 -12  -8   3   -1.80    3.10
  12  -8  -3   -7.60   17.80
 -12   8   3   -0.30    2.80
 -12   8   3   -2.20    4.40
  12   8  -3   -4.90    5.10
  12   8  -3    1.10    3.20
  12   8  -3    0.80    3.10
  12   8  -3   46.20   33.20
  10  -8  -3   57.29   11.50
  10  -8  -3   36.10    5.10
 -10  -8   3   32.30    6.50
  10  -8  -3   32.20   19.40
 -10  -8   3   39.10    5.90
  10  -8  -3   41.20   11.20
  10   8  -3   39.10    6.00
  10   8  -3   49.60   15.90
  10   8  -3   34.40    5.90
  10   8  -3   63.99   31.60
 -10   8   3   31.80    6.90
 -10   8   3   35.70    4.90
   8  -8  -3  -13.90   18.80
   8  -8  -3   20.20    8.80
   8  -8  -3   20.60    4.40
  -8  -8   3   17.10    4.50
  -8  -8   3   21.40    5.70
   8  -8  -3   23.20    6.80
   8   8  -3   12.90    4.80
  -8   8   3   21.00    4.00
  -8   8   3   12.10    6.20
   8   8  -3   24.00    4.80
  -6  -8   3   38.90    6.20
   6  -8  -3   37.90    7.00
   6  -8  -3   33.10    5.20
   6  -8  -3   58.99   13.50
  -6  -8   3   28.40    6.90
   6  -8  -3   27.30   19.10
   6   8  -3   23.40    5.10
  -6   8   3   37.10    5.10
  -6   8   3   35.10    8.20
   6   8  -3   37.20    5.70
  -4  -8   3    4.60    4.40
   4  -8  -3   18.00    7.40
   4  -8  -3  -14.70   19.10
  -4  -8   3    7.30    4.30
   4  -8  -3   10.60    5.20
   4  -8  -3    6.00    4.00
  -4   8   3    5.40    5.10
   4   8  -3   11.90    4.10
   4   8  -3    3.70    3.90
  -4   8   3    9.70    3.80
   2  -8  -3    1.30    3.60
  -2  -8   3    7.70    5.20
   2  -8  -3    8.50    6.30
   2  -8  -3   43.00   20.30
  -2  -8   3    2.50    3.70
   2  -8  -3    3.40    4.20
   2   8  -3   -0.40    3.60
  -2   8   3    2.80    4.10
  -2   8   3    2.60    3.40
   0  -8  -3   13.00    6.20
   0  -8   3    0.50    4.30
   0  -8  -3    6.60    4.00
   0  -8  -3    6.60    4.90
   0  -8   3    3.90    3.80
   0  -8  -3   50.39   20.10
   0   8  -3    8.10    3.70
   0   8   3    6.90    4.70
   0   8  -3    5.30    4.20
  -2  -8  -3   61.89    8.30
  -2  -8  -3   82.19   22.00
   2  -8   3   41.00    5.70
  -2  -8  -3   46.90    6.30
  -2  -8  -3   76.69   12.90
   2  -8   3   50.09    8.20
   2   8   3   55.99    6.60
   2   8   3   38.60    6.50
  -2   8  -3   64.79    6.50
  -2   8  -3   50.79    7.80
  -4  -8  -3   45.90    6.50
   4  -8   3   45.50    5.70
  -4  -8  -3   55.19    8.10
   4  -8   3   48.70   11.40
  -4   8  -3   56.69    6.10
   4   8   3   53.89    6.60
  -4   8  -3   37.80    7.00
  -6  -8  -3   -2.50    3.90
   6  -8   3    4.00    3.20
  -6  -8  -3    1.10    3.90
   6  -8   3   -6.40    4.60
   6   8   3    4.90    4.00
  -6   8  -3   -1.90    2.90
  -6   8  -3    6.80    6.70
   6   8   3   -1.80    3.50
   8  -8   3   85.79    7.70
   8  -8   3   98.99   11.90
  -8  -8  -3   77.29    8.80
  -8  -8  -3   81.09    8.80
   8   8   3   89.49    8.90
  -8   8  -3   74.69   10.60
  -8   8  -3   87.79    7.50
 -10  -8  -3  198.68   14.70
  10  -8   3  183.78   12.80
 -10  -8  -3  207.48   14.80
  10  -8   3  220.28   18.10
  10   8   3  192.88   14.30
 -10   8  -3  209.58   17.00
  10   8   3  222.58   14.70
 -10   8  -3  201.48   12.80
 -12  -8  -3    1.10    4.10
  12  -8   3    0.80    2.30
  12  -8   3    3.70    5.30
 -12  -8  -3    1.60    2.90
 -12   8  -3    0.60    4.80
 -12   8  -3    3.30    2.70
  12   8   3    1.00    3.50
  12   8   3    4.40    2.90
 -14  -8  -3    0.40    3.60
  14  -8   3    0.40    2.10
 -14  -8  -3   -2.40    4.10
  14   8   3   -0.70    3.20
 -14   8  -3   -3.60    7.10
  14   8   3    1.20    3.50
 -14   8  -3    1.00    2.40
  16  -8   3   10.90    2.40
 -16  -8  -3   13.80    5.10
  16   8   3   11.60    3.80
  16   8   3   17.60    4.70
 -16   8  -3   13.30    3.20
  18  -8   3    2.30    1.80
 -18  -8  -3    1.70    3.60
  18   8   3    2.20    3.40
 -18   8  -3    1.60    2.70
  20  -8   3    9.60    2.30
 -20  -8  -3   11.80    4.70
  20   8   3   14.70    4.40
 -20   8  -3   10.90    3.70
 -22  -8  -3   19.60    4.40
  22  -8   3   25.90    3.00
  22   8   3   24.60    4.60
 -22   8  -3   25.40    3.50
  24  -8   3   -0.10    1.50
 -24  -8  -3    1.70    3.30
 -24   8  -3    2.80    2.30
  24   8   3    2.60    2.70
 -26  -8  -3   12.10    3.50
 -26   8  -3   10.30    2.50
  26   8   3    4.20    3.00
  28  -8   3    1.20    1.30
 -28  -8  -3    1.00    2.20
 -28   8  -3   -0.10    1.80
  28   8   3   -0.90    2.10
 -30  -8  -3    1.70    1.90
  30  -8   3    0.90    1.30
  30   8   3    0.10    1.50
 -30   8  -3   -0.10    1.40
  29  -9  -3    1.30    1.10
 -29  -9   3    1.80    1.70
  29   9  -3    1.80    1.50
 -29   9   3   -0.30    1.90
 -27  -9   3    2.00    2.10
  27  -9  -3    0.20    1.20
  27   9  -3   -0.50    1.80
 -27   9   3    0.90    1.60
 -25  -9   3    0.30    2.10
  25  -9  -3    2.30    1.30
  25   9  -3    1.70    2.30
 -25   9   3    0.80    1.90
  23  -9  -3    0.60    1.40
 -23  -9   3    1.90    2.70
  23   9  -3    0.00    2.50
 -23   9   3    1.90    2.20
  21  -9  -3    1.90    1.60
 -21  -9   3    4.90    3.40
  21   9  -3    3.10    2.90
 -21   9   3    2.70    2.50
 -19  -9   3   44.20    6.00
  19  -9  -3   42.20    4.00
  19   9  -3   37.70    5.20
 -19   9   3   44.70    5.00
  17  -9  -3    9.70    2.30
 -17  -9   3    8.10    4.30
  17   9  -3   10.80    3.40
 -17   9   3    5.40    2.90
 -15  -9   3   14.60    4.30
 -15   9   3   13.60    3.30
  15   9  -3   16.40    4.40
 -13  -9   3   -0.60    3.50
  13  -9  -3   12.60   27.50
  13  -9  -3   -0.50    2.10
  13   9  -3    0.30    2.80
 -13   9   3   -0.70    2.60
 -11  -9   3   51.39    7.00
 -11  -9   3   60.69    8.30
  11   9  -3   56.59    6.60
 -11   9   3   41.80    8.20
 -11   9   3   53.19    5.70
  -9  -9   3   31.10    6.50
  -9  -9   3   33.50    7.60
   9  -9  -3   34.50    9.50
   9  -9  -3    9.90   25.40
   9   9  -3   31.20    5.50
   9   9  -3   26.10    5.50
  -9   9   3   24.10    7.30
  -9   9   3   36.30    5.20
   7  -9  -3    6.10    6.80
  -7  -9   3   -0.10    4.50
  -7  -9   3    0.40    3.20
   7  -9  -3  -13.40   23.90
   7  -9  -3   -1.40    2.80
   7   9  -3   -4.00    7.20
  -7   9   3   -0.10    2.70
   7   9  -3   -3.40    3.10
  -7   9   3    4.60    5.20
   5  -9  -3    1.20    3.00
   5  -9  -3    7.00    5.80
  -5  -9   3   -1.00    3.40
   5  -9  -3   26.20   24.90
  -5  -9   3    3.40    4.00
   5  -9  -3    9.50    6.70
   5   9  -3    8.90    4.70
  -5   9   3    6.90    4.50
  -5   9   3    4.90    3.30
   3  -9  -3   30.30    6.80
  -3  -9   3   31.90    6.10
   3  -9  -3   30.80    7.80
   3  -9  -3   13.40   26.10
   3   9  -3   29.90    5.20
  -3   9   3   32.50    4.90
  -3   9   3   36.80    6.90
   3   9  -3   22.40    5.20
  -1  -9   3   43.70    7.30
   1  -9  -3   48.20   27.70
   1  -9  -3   35.20    6.70
   1  -9  -3   49.99   10.00
   1   9  -3   34.50    6.10
  -1   9   3   33.30    5.20
   1   9  -3   42.10    5.70
  -1   9   3   24.70    5.90
   1  -9   3    8.20    4.60
  -1  -9  -3    9.40   27.70
  -1  -9  -3   23.00   12.70
  -1  -9  -3   11.00    5.50
   1   9   3   24.00    5.40
   1   9   3   16.70    4.20
  -1   9  -3   16.60    5.30
  -1   9  -3   20.10    4.30
  -3  -9  -3    3.40    3.50
  -3  -9  -3    7.80    6.20
  -3  -9  -3   17.00   28.10
  -3  -9  -3   -2.70    5.20
   3  -9   3   -4.80    4.60
   3  -9   3    1.80    3.20
   3   9   3   -1.00    3.20
  -3   9  -3    3.10    5.00
  -3   9  -3   -2.10    2.60
  -5  -9  -3    2.60    7.70
   5  -9   3    0.10    2.70
   5  -9   3    0.50    7.60
  -5  -9  -3   -8.50   29.80
  -5  -9  -3    4.00    3.70
   5   9   3    2.30    4.50
  -5   9  -3    3.00    5.90
  -5   9  -3    1.00    2.80
  -7  -9  -3   23.30   33.30
   7  -9   3    7.00    6.10
   7  -9   3    0.80    2.60
   7   9   3    3.40    3.40
  -7   9  -3   -1.70    5.90
  -7   9  -3    1.10    3.40
   7   9   3   -1.60    3.30
  -9  -9  -3    5.00   47.30
   9  -9   3   27.40   11.80
   9  -9   3   10.70    2.80
  -9  -9  -3   14.80    4.60
   9   9   3   13.70    4.00
  -9   9  -3   19.60    3.60
   9   9   3   21.40    5.10
 -11  -9  -3   36.30    5.80
 -11   9  -3   44.00    4.90
  11   9   3   36.70    5.30
  13  -9   3    0.90    1.60
 -13  -9  -3    0.10    3.60
 -13   9  -3    0.50    2.60
  13   9   3    3.40    3.60
 -15  -9  -3    7.50    4.00
  15  -9   3    2.60    1.80
 -15   9  -3    1.70    2.50
  15   9   3    1.40    3.20
  17  -9   3    0.00    1.40
 -17  -9  -3    0.50    3.40
  17   9   3    2.40    3.10
 -17   9  -3   -0.50    2.30
  19  -9   3    1.40    1.50
 -19  -9  -3   -0.40    3.10
  19   9   3    2.30    2.90
 -19   9  -3    0.60    2.10
 -21  -9  -3    1.80    2.50
  21  -9   3    1.30    1.40
  21   9   3    0.90    2.60
 -21   9  -3    0.00    1.90
  23  -9   3    0.50    1.10
 -23  -9  -3   -0.20    2.30
 -23   9  -3   -0.60    1.70
  23   9   3   -1.60    2.40
  25  -9   3    0.40    1.10
 -25  -9  -3    3.50    2.30
 -25   9  -3    3.60    1.70
  25   9   3    2.20    1.90
  27  -9   3    0.90    1.50
 -27  -9  -3    0.50    1.70
 -27   9  -3    0.10    1.30
  26  10  -3   -0.10    1.40
  24 -10  -3    0.00    1.00
 -24 -10   3   -0.10    1.60
 -24  10   3   -0.50    1.40
 -22 -10   3    0.10    1.70
  22 -10  -3    0.10    1.00
 -22  10   3    1.20    1.70
 -20 -10   3    0.60    2.00
  20 -10  -3   -0.50    1.00
 -20  10   3    1.50    2.10
  20  10  -3    0.90    2.00
  18 -10  -3    3.20    1.40
 -18 -10   3    0.20    2.20
  18  10  -3    5.10    2.50
 -18  10   3    5.10    2.20
  16 -10  -3    2.90    1.90
 -16 -10   3   -1.50    2.50
 -16  10   3   -1.10    2.30
  14 -10  -3   -0.10    1.60
 -14 -10   3   -0.20    2.70
 -14  10   3   -0.90    2.20
  12 -10  -3   11.90    2.50
 -12  10   3   17.10    3.40
  10  10  -3   36.50    5.10
   8 -10  -3    6.10    2.70
   8  10  -3   16.30    3.90
  -6 -10   3   -0.10    2.50
   6 -10  -3   -2.10    2.20
  -6  10   3    1.50    2.90
   6  10  -3    4.20    3.10
   2 -10  -3    1.00    2.60
  -2  10   3   19.30    3.90
   2  10  -3   21.40    4.10
   0  10  -3   19.40    3.70
   0  10   3   22.20    4.00
  -2 -10  -3   -5.60    2.50
   2 -10   3   -1.00    2.60
  -2  10  -3   11.10    3.00
   2  10   3    8.70    3.60
   4 -10   3   12.00    2.90
  -4  10  -3   23.40    3.50
   4  10   3   25.70    4.70
   6 -10   3    0.50    1.90
  -6 -10  -3   -2.00    2.80
   6  10   3   -1.30    2.80
  -6  10  -3   -3.00    2.30
  -8 -10  -3   -3.00    2.70
   8 -10   3    1.60    2.10
   8  10   3    0.10    3.20
  -8  10  -3    0.40    2.30
  10 -10   3    0.40    1.80
 -10 -10  -3   -2.10    2.80
 -10  10  -3    4.40    2.50
 -12 -10  -3    0.30    2.70
  12 -10   3    3.90    1.60
 -12  10  -3   -1.90    2.30
 -14 -10  -3    7.70    3.00
  14 -10   3   13.00    2.00
 -14  10  -3   12.60    2.70
 -16 -10  -3   14.00    3.30
  16 -10   3   10.40    1.70
 -16  10  -3   17.00    3.00
  18 -10   3    3.60    1.30
 -18 -10  -3    3.80    2.50
 -18  10  -3    7.00    2.10
 -20 -10  -3   -0.50    1.80
  20 -10   3    1.00    1.00
 -20  10  -3    0.90    1.70
 -22 -10  -3   -0.50    1.50
  22 -10   3   -0.60    1.00
 -22  10  -3   -0.20    1.20
  22  10   3    0.30    1.70
 -24 -10  -3    2.10    2.20
 -24  10  -3   -0.50    1.20
  19 -11  -3    3.30    0.90
  19  11  -3    0.40    1.50
 -17 -11   3   -0.80    1.90
  17 -11  -3    2.80    1.00
 -17  11   3    1.20    1.60
  17  11  -3    2.50    1.90
  15 -11  -3    1.30    1.00
 -15 -11   3   -0.30    1.60
  15  11  -3    0.50    2.10
 -15  11   3   -1.70    1.60
 -13 -11   3    3.50    2.00
  13 -11  -3   -1.50    0.90
 -13  11   3   -1.90    1.80
  13  11  -3    0.40    2.20
 -11 -11   3    0.10    1.80
  11 -11  -3    1.20    1.30
 -11  11   3    1.70    2.10
  11  11  -3    0.10    2.20
   9 -11  -3    0.30    1.30
  -9 -11   3    1.70    1.80
  -9  11   3    0.60    2.00
   9  11  -3   -0.40    2.20
   7 -11  -3    0.90    1.70
   7  11  -3    9.90    2.80
  -7  11   3    5.50    2.50
   5 -11  -3    1.00    1.80
  -5 -11   3   -2.50    2.00
   5  11  -3   10.70    2.60
  -5  11   3    8.70    2.70
  -3 -11   3   -2.20    1.80
   3 -11  -3   -0.40    1.90
  -3  11   3    3.60    2.60
   3  11  -3   10.60    2.80
   1  11  -3   29.80    3.90
  -1  11   3   20.80    3.40
   3  11   3   11.50    2.60
   5 -11   3    0.80    1.50
  -5 -11  -3   -1.20    2.00
   5  11   3    3.70    2.30
  -5  11  -3   10.80    2.70
  -7 -11  -3    8.70    1.40
  -7 -11  -3   -1.80    2.00
  -7  11  -3    4.30    2.00
   7  11   3    3.50    2.40
  -9 -11  -3    3.00    1.20
  -9 -11  -3   -1.30    1.90
   9 -11   3   -0.60    1.10
   9  11   3    0.50    2.20
  -9  11  -3    3.20    2.10
 -11 -11  -3   -1.90    1.80
  11 -11   3    1.90    1.20
 -11  11  -3    2.30    2.00
  11  11   3    2.10    2.10
  13 -11   3    1.60    1.10
 -13 -11  -3   -0.80    1.90
 -13  11  -3   -0.20    2.00
  13  11   3    1.10    1.80
  15 -11   3    0.20    1.00
 -15 -11  -3   -0.50    1.50
 -15  11  -3   -0.90    1.20
  15  11   3    0.00    1.60
 -17 -11  -3    0.20    1.40
 -17  11  -3   -0.70    1.00
  10 -12  -3   -0.50    0.70
  10  12  -3   -0.20    1.00
   8 -12  -3    1.40    0.80
   8  12  -3    3.00    1.30
   6 -12  -3    0.00    0.90
   6  12  -3    0.90    1.30
  -4 -12   3   -0.10    2.10
   4 -12  -3   -0.10    0.80
   4  12  -3   -0.60    1.30
  -2 -12   3   -1.70    1.00
   2 -12  -3   -1.20    1.00
   2  12  -3    1.10    1.40
  -2  12   3   -0.30    2.10
   0 -12  -3   -2.60    1.00
   0 -12   3   -1.30    1.00
   0  12  -3    0.40    1.30
   0  12   3   -0.30    1.80
   2 -12   3   -1.90    1.20
  -2 -12  -3    0.00    1.10
  -2  12  -3    1.90    1.40
  -4 -12  -3   -0.10    1.30
  -4  12  -3    9.50    1.50
  -6 -12  -3   -0.90    1.00
  -6  12  -3   -0.10    1.30
  -8 -12  -3   -0.20    1.00
  -8  12  -3   -0.20    1.10
  44   0  -4    9.60    2.10
 -42   0   4    1.90    2.30
  42   0  -4    4.10    2.30
  40   0  -4    3.40    2.60
 -40   0   4   -3.00    2.80
 -38   0   4    3.30    3.30
  38   0  -4    3.50    2.70
  36   0  -4    6.30    3.30
 -36   0   4    8.50    4.10
  34   0  -4    5.50   28.00
 -34   0   4    2.10    5.20
  34   0  -4   -3.90    4.50
  34   0  -4    0.00    2.60
 -34   0   4   -2.80    6.10
  34   0  -4    2.90    3.50
  32   0  -4   72.69   10.50
  32   0  -4   71.79    7.20
  32   0  -4   92.69   15.40
 -32   0   4   76.29    8.00
 -32   0   4   82.59   10.00
  32   0  -4  115.89   25.50
  32   0  -4   58.79    7.70
  30   0  -4    3.10    3.50
  30   0  -4    0.30    2.60
  30   0  -4    3.40    3.50
  30   0  -4    1.10    4.90
 -30   0   4    2.80    3.70
  30   0  -4   -1.80   16.60
  28   0  -4   42.60    4.90
 -28   0   4   34.30    5.50
 -28   0   4   32.80    5.40
  28   0  -4   29.20    3.40
  28   0  -4   44.10    7.00
  28   0  -4   39.60    5.90
  28   0  -4   33.20    7.00
  28   0  -4   44.00   15.20
  26   0  -4   59.59    5.80
  26   0  -4   85.49   11.80
  26   0  -4   59.19    5.10
 -26   0   4   63.39    7.00
  26   0  -4   53.59   13.50
  26   0  -4   76.09    8.50
 -26   0   4   61.49    6.50
  26   0  -4   58.19    6.60
  24   0  -4   46.60    5.00
  24   0  -4   47.50    6.40
  24   0  -4   63.59   11.50
  24   0  -4   66.79    9.70
 -24   0   4   55.09    6.30
  22   0  -4    2.30    3.20
  22   0  -4   -0.10    2.90
  22   0  -4    2.60    2.60
 -22   0   4    0.60    2.40
  22   0  -4   -6.50    6.80
  20   0  -4   50.19    5.70
 -20   0   4   46.90    4.90
  20   0  -4   57.29    5.70
 -18   0   4  308.07   18.10
  18   0  -4  313.17   21.00
  18   0  -4  368.16   20.60
  18   0  -4  311.77   18.70
 -16   0   4  132.79    8.30
  16   0  -4  135.49    9.00
  16   0  -4  133.39   10.70
  16   0  -4  134.39    9.40
  14   0  -4   10.10    2.40
  14   0  -4   10.40    2.60
  14   0  -4    9.40    3.90
 -14   0   4   12.00    2.00
  12   0  -4   84.39    6.00
  12   0  -4   86.19    7.00
  12   0  -4   81.39    5.80
 -12   0   4   83.49    5.30
 -10   0   4    2.90    1.30
  10   0  -4    2.00    1.90
  10   0  -4   -0.10    1.60
   8   0  -4 1992.00  104.69
   8   0  -4 2109.39  104.99
   6   0  -4 2124.39  108.39
   4   0  -4 1232.08   60.19
   4   0  -4 1126.89   60.29
   2   0  -4   24.70    2.00
   0   0  -4   82.29    4.50
   0   0  -4   81.39    4.60
   0   0   4   73.79    4.20
  -2   0  -4 1808.92   92.29
   4   0   4  286.47   15.20
  -4   0  -4  291.67   15.30
   6   0   4  105.59    6.40
  -8   0  -4  835.62   44.00
   8   0   4  877.31   45.50
   8   0   4  836.72   43.90
  10   0   4   16.80    5.80
 -10   0  -4   11.20    2.20
  10   0   4    9.90    2.20
 -12   0  -4  187.18   10.90
  12   0   4  189.38   11.00
  12   0   4  170.48   11.80
  12   0   4  185.88   15.10
  14   0   4   13.40    3.00
  14   0   4   17.30    3.80
  14   0   4    7.60    7.50
  16   0   4   17.00    4.20
 -16   0  -4   13.60    3.20
  16   0   4   12.70    3.30
  16   0   4   -4.50   10.30
 -18   0  -4 1880.41   94.99
  18   0   4 1800.82   99.19
  18   0   4 1784.82   94.89
 -20   0  -4   10.20    2.40
 -20   0  -4    5.20    3.40
  20   0   4   38.20   14.60
  20   0   4    5.30    4.60
 -20   0  -4    4.90    2.50
 -22   0  -4    8.90    4.30
  22   0   4    9.00    3.00
  22   0   4    4.20    3.50
  22   0   4   10.80   17.60
 -22   0  -4    6.80    2.70
 -22   0  -4    6.90    3.00
  24   0   4   -1.30    3.80
 -24   0  -4    3.70    3.60
 -24   0  -4    1.20    3.00
 -24   0  -4    0.30    2.80
  24   0   4   -0.70    2.30
  26   0   4    4.50    4.80
 -26   0  -4    2.30    3.20
 -26   0  -4    0.30    3.70
 -26   0  -4    6.10    3.30
  26   0   4    6.70    4.60
  28   0   4   -1.00    2.80
  28   0   4    3.70    4.60
 -28   0  -4    0.70    4.10
 -28   0  -4    5.90    3.50
  28   0   4    6.20    3.20
 -30   0  -4   -4.10    6.30
  30   0   4   -1.20    3.30
  30   0   4    4.50    4.90
  30   0   4    0.60    2.80
 -30   0  -4   -0.40    3.20
 -32   0  -4   38.10    5.80
  32   0   4   27.30    4.70
  34   0   4   -1.40    2.40
 -34   0  -4   -0.10    3.20
 -36   0  -4    0.60    3.00
  36   0   4    0.30    2.30
  38   0   4   34.30    4.10
 -38   0  -4   21.10    3.60
 -40   0  -4    0.30    2.00
  40   0   4    1.90    2.00
  43  -1  -4   20.00    3.00
 -43   1   4    3.80    2.20
  43   1  -4   19.00    2.70
  41  -1  -4    2.40    2.20
 -41  -1   4    2.60    2.50
 -41   1   4   -3.30    2.30
  41   1  -4   -0.90    2.00
 -39  -1   4    3.50    3.20
  39  -1  -4    8.70    2.90
 -39   1   4    2.00    3.10
  39   1  -4    6.90    2.80
 -37  -1   4    0.60    3.60
  37  -1  -4    0.40    2.40
 -37   1   4    2.50    3.70
  37   1  -4    3.00    3.00
  35  -1  -4    1.40    2.60
 -35  -1   4   -3.70    3.80
 -35   1   4    3.20    3.90
  35   1  -4   -2.10    2.70
  33  -1  -4   32.00   23.10
  33  -1  -4   30.60    7.00
 -33  -1   4   44.80    6.50
  33  -1  -4   35.40    4.80
  33  -1  -4   36.40    5.70
 -33  -1   4   35.00    6.20
 -33   1   4   53.49    6.70
  33   1  -4   67.69   16.30
 -33   1   4   40.40    7.00
  33   1  -4   50.19   27.30
  33   1  -4   43.70    6.60
  33   1  -4   49.40    6.10
 -31  -1   4   42.30    6.50
  31  -1  -4   46.00    5.20
  31  -1  -4   23.00    7.90
  31  -1  -4   51.09    6.40
  31  -1  -4   29.40   18.70
 -31  -1   4   37.70    6.10
  31  -1  -4   58.69    9.40
 -31   1   4   50.79    8.00
  31   1  -4   38.30    5.10
  31   1  -4   47.40    7.80
  31   1  -4   39.10   12.10
  31   1  -4   30.70    5.40
  31   1  -4  -15.50   21.00
 -31   1   4   41.40    5.60
  29  -1  -4   75.19   10.10
  29  -1  -4   52.29   16.10
  29  -1  -4   54.69    6.80
 -29  -1   4   70.79    8.30
 -29  -1   4   79.69    9.10
  29  -1  -4   73.99   10.80
  29  -1  -4   71.99    6.40
  29   1  -4  112.79   17.30
 -29   1   4   60.49    7.10
  29   1  -4   60.99    5.50
  29   1  -4   43.50   18.40
  29   1  -4   79.29    9.10
  29   1  -4   68.49    7.90
 -29   1   4   79.29    9.50
  29   1  -4   63.49    6.90
  27  -1  -4    1.00    5.40
  27  -1  -4    1.20    2.10
  27  -1  -4  -22.40   11.00
  27  -1  -4    2.00    4.50
 -27  -1   4   -1.90    2.60
  27  -1  -4   -1.80    2.40
 -27  -1   4   -1.10    3.80
  27   1  -4    0.00    1.70
  27   1  -4    1.80    3.80
  27   1  -4  -10.00   13.90
 -27   1   4   -3.10    3.40
 -27   1   4    0.20    2.60
  27   1  -4    2.70    3.20
  27   1  -4    0.40    2.60
  27   1  -4   -2.10    5.70
 -25  -1   4    2.20    3.50
  25  -1  -4    3.50    2.00
  25  -1  -4    2.90    3.00
  25  -1  -4    1.20    4.20
  25  -1  -4   18.00    8.70
 -25  -1   4    0.70    2.50
  25  -1  -4   -0.30    2.60
  25   1  -4    3.90   11.10
  25   1  -4    7.20    3.80
  25   1  -4    1.50    3.50
  25   1  -4    5.70    2.90
 -25   1   4    2.90    3.40
 -25   1   4    4.20    2.30
  25   1  -4    5.00    3.20
  23  -1  -4   -2.90    3.10
 -23  -1   4    4.20    4.00
  23  -1  -4    1.90    2.80
  23  -1  -4    6.30    7.40
  23  -1  -4    2.70    2.50
  23  -1  -4    0.80    1.60
  23   1  -4    1.40    6.40
  23   1  -4   -0.80    2.70
 -23   1   4    3.20    4.00
  23   1  -4    6.50    8.40
  23   1  -4   -1.40    2.10
  21  -1  -4   21.50    6.60
  21  -1  -4   27.00    4.90
 -21  -1   4   20.60    3.10
  21  -1  -4   20.00    3.60
  21  -1  -4   21.40    4.60
  21   1  -4   21.60    3.90
  21   1  -4    9.10    8.10
 -21   1   4   22.60    4.20
  21   1  -4   24.40    5.20
  19  -1  -4  157.88   10.80
  19  -1  -4  159.68   11.40
  19  -1  -4  171.18   10.50
 -19  -1   4  169.88    9.90
  19  -1  -4  154.08   12.80
  19   1  -4  155.38   15.80
 -19   1   4  155.48   10.80
  19   1  -4  147.29   12.00
  19   1  -4  156.28   10.40
 -17  -1   4  209.88   12.40
  17  -1  -4  220.38   13.00
  17  -1  -4  218.68   13.20
  17  -1  -4  219.38   14.50
  17  -1  -4  224.98   13.80
 -17   1   4  207.18   13.20
  17   1  -4  211.98   13.40
  17   1  -4  221.58   17.00
 -15  -1   4   15.70    2.30
  15  -1  -4   18.90    3.90
  15  -1  -4   17.40    2.70
  15  -1  -4   21.10    3.60
  15  -1  -4   18.40    3.30
  15   1  -4   16.10    3.40
 -15   1   4   16.30    3.00
  15   1  -4   10.80    4.90
  15   1  -4   19.30    2.90
  13  -1  -4  258.87   13.70
  13  -1  -4  234.48   13.60
  13  -1  -4  252.47   14.30
  13  -1  -4  233.98   14.00
 -13  -1   4  237.78   13.30
  13   1  -4  228.78   13.30
  13   1  -4  230.88   14.60
 -13   1   4  229.68   13.60
  13   1  -4  254.07   16.10
  11  -1  -4   10.60    2.40
  11  -1  -4    9.90    1.80
  11  -1  -4   13.70    2.30
 -11  -1   4    9.70    1.90
  11  -1  -4   12.20    2.50
  11   1  -4   10.80    2.60
  11   1  -4   10.80    1.80
 -11   1   4   10.80    2.10
  11   1  -4   12.80    4.00
   9  -1  -4    5.00    3.20
   9  -1  -4    4.30    2.00
   9  -1  -4    4.60    1.70
  -9  -1   4    2.30    1.70
  -9   1   4    4.10    1.80
   9   1  -4    7.40    2.40
   9   1  -4    5.20    1.50
   7  -1  -4   18.30    2.90
   7  -1  -4   19.30    2.60
   7  -1  -4   18.40    2.50
   7  -1  -4   18.80    2.80
  -7  -1   4   17.20    2.50
   7   1  -4   27.90    4.30
  -7   1   4   17.10    2.40
   7   1  -4   20.00    3.10
   7   1  -4   18.10    1.90
   5  -1  -4  115.99    7.50
   5  -1  -4  110.49    6.90
   5  -1  -4  121.49    7.10
  -5  -1   4  113.29    7.00
   5  -1  -4  117.99    6.90
   5   1  -4  121.09    6.40
  -5   1   4  117.69    6.80
   5   1  -4  114.49    7.40
   5   1  -4  115.29    8.20
   3  -1  -4 1440.36   74.39
   3  -1  -4 1355.06   73.79
   3  -1  -4 1417.66   73.99
   3   1  -4 1476.05   74.09
   3   1  -4 1526.65   74.39
   1  -1  -4 1334.07   72.29
  -1   1   4 1425.86   71.79
   1   1  -4 1485.75   72.49
   1   1  -4 1442.06   72.49
   1   1  -4 1340.67   71.59
  -1  -1  -4   55.79    4.30
  -1  -1  -4   55.29    3.60
  -1   1  -4   61.29    3.40
  -1   1  -4   59.39    4.20
   1   1   4   59.69    5.50
   3  -1   4  109.29    6.50
  -3  -1  -4  104.59    5.90
  -3   1  -4   92.39    6.50
   3   1   4  102.19    6.40
   5  -1   4  149.69    8.40
  -5  -1  -4  134.19    7.80
  -5   1  -4  126.19    8.80
   5   1   4  142.29    8.00
   7  -1   4    9.00    2.10
   7  -1   4   10.70    3.70
  -7  -1  -4   10.40    1.60
   7   1   4    9.40    1.60
  -7   1  -4    6.90    2.10
   7   1   4   18.70    6.20
  -9  -1  -4  147.29    8.70
   9  -1   4  153.08    9.50
   9   1   4  157.68    8.80
  -9   1  -4  162.58    9.60
  11  -1   4    5.30    2.60
 -11  -1  -4    7.30    1.70
  11  -1   4    8.10    4.70
  11  -1   4    5.00    1.90
  11   1   4    3.50    1.70
 -11   1  -4    3.50    2.30
  11   1   4    6.00    2.50
  11   1   4    7.30    7.40
  13  -1   4    3.70    2.80
 -13  -1  -4    2.90    1.70
  13  -1   4   -2.30    6.10
  13  -1   4    2.80    2.40
  13   1   4    0.90    9.90
  13   1   4    4.40    2.00
 -13   1  -4    2.30    2.70
  13   1   4    4.00    3.50
  15  -1   4   -2.40    2.20
  15  -1   4    1.90    7.70
 -15  -1  -4    1.30    1.80
  15  -1   4    4.10    2.90
  15   1   4    2.40   11.50
 -15   1  -4    0.90    2.60
  15   1   4   -0.40    2.10
  15   1   4    3.50    3.80
  17  -1   4   96.99   12.90
 -17  -1  -4   97.79    7.30
  17  -1   4  114.59    9.70
  17  -1   4  103.49    8.50
  17   1   4   59.99   14.50
 -17   1  -4   95.79    8.30
  17   1   4   98.79    7.50
  17   1   4  122.39   12.70
  19  -1   4  -14.80   12.30
 -19  -1  -4    6.90    2.50
 -19  -1  -4    7.20    3.10
  19  -1   4    3.50    3.40
 -19  -1  -4    7.60    2.70
 -19   1  -4    2.30    1.80
 -19   1  -4    6.90    3.40
  19   1   4  -30.00   16.30
  19   1   4    3.90    2.80
  21  -1   4   42.30    6.20
  21  -1   4   34.40   16.40
  21  -1   4   40.30    4.60
 -21  -1  -4   54.49    5.10
 -21  -1  -4   50.59    5.80
 -21  -1  -4   46.30    5.40
  21   1   4   15.50   21.40
 -21   1  -4   42.60    6.10
  21   1   4   43.20    5.10
 -21   1  -4   41.20    4.50
 -21   1  -4   44.70    4.60
  21   1   4   54.59    6.30
  23  -1   4   15.00    3.20
 -23  -1  -4   10.60    3.80
  23  -1   4    9.10    4.30
 -23  -1  -4   11.10    3.60
  23  -1   4   14.10    3.10
 -23  -1  -4   13.20    3.60
 -23   1  -4   10.00    3.00
 -23   1  -4   14.50    3.10
 -23   1  -4   12.90    4.60
  23   1   4   16.40    4.30
  23   1   4    9.60    3.40
  25  -1   4    0.70    2.40
 -25  -1  -4   -0.90    3.90
 -25  -1  -4   -1.30    3.30
  25  -1   4   -0.40    2.40
  25  -1   4   -1.70    4.40
 -25   1  -4    3.60    4.50
 -25   1  -4    0.80    3.30
  25   1   4   -1.00    2.90
  25   1   4    8.20    4.30
 -25   1  -4    5.10    2.90
 -27  -1  -4    9.30    4.80
  27  -1   4    1.90    4.70
  27  -1   4    0.30    2.50
  27  -1   4    1.30    3.10
 -27  -1  -4    2.70    3.80
 -27   1  -4    0.00    4.30
  27   1   4    6.10    4.50
 -27   1  -4    4.70    3.10
  27   1   4   -0.10    3.10
 -29  -1  -4    5.10    5.30
  29  -1   4   -2.10    2.50
  29  -1   4    2.90    5.70
 -29  -1  -4   -1.70    3.80
  29   1   4   -2.40    2.90
  29   1   4    8.00    5.00
 -29   1  -4    0.40    4.70
 -29   1  -4    0.00    3.00
  31  -1   4    0.10    2.50
 -31  -1  -4   -1.00    3.80
  31  -1   4   -7.20    5.40
  31   1   4   -0.40    2.90
 -31   1  -4    0.60    3.40
  31   1   4    3.60    4.80
  31   1   4   -4.60    4.50
  33  -1   4    5.80    3.10
 -33  -1  -4    1.20    4.00
  33   1   4    8.70    3.40
 -33   1  -4    4.60    3.80
 -35  -1  -4    3.00    3.40
  35  -1   4    1.80    2.70
 -35   1  -4    2.80    3.40
  35   1   4    3.40    2.80
  37  -1   4    1.80    2.00
 -37  -1  -4   -3.20    2.80
  37   1   4    2.00    2.50
 -37   1  -4   -0.80    2.90
  39  -1   4    0.90    1.90
 -39  -1  -4    2.40    2.30
  39   1   4    2.80    2.00
 -39   1  -4    2.00    2.50
 -41  -1  -4    1.40    1.70
 -41   1  -4    0.40    1.90
  44  -2  -4    0.50    1.40
  44   2  -4    0.40    1.40
 -42  -2   4   -2.30    1.80
  42  -2  -4    0.20    1.90
  42   2  -4    0.90    2.20
 -42   2   4   -1.00    2.00
  40  -2  -4   12.30    2.80
 -40  -2   4    4.20    2.70
  40   2  -4   11.20    3.00
 -40   2   4    5.40    2.60
  38  -2  -4   12.10    2.80
 -38  -2   4    1.00    2.80
  38   2  -4   11.20    3.20
 -38   2   4    6.90    3.40
 -36  -2   4   11.00    4.20
  36  -2  -4   20.20    3.50
 -36   2   4   26.30    4.80
  36   2  -4   21.80    4.00
 -34  -2   4   11.50    4.50
  34  -2  -4   10.40    3.00
 -34  -2   4    7.60    4.00
  34  -2  -4   10.50   26.80
  34  -2  -4   13.60    9.40
  34   2  -4   11.70    9.90
 -34   2   4    9.80    5.30
  34   2  -4   31.10   36.70
  34   2  -4   14.90    3.80
  34   2  -4   18.30    5.10
 -34   2   4   21.90    4.60
  32  -2  -4    1.10    2.30
  32  -2  -4    6.80    7.90
  32  -2  -4   -3.50   20.80
 -32  -2   4    3.50    3.70
  32  -2  -4    4.70    3.90
  32  -2  -4   -1.70    4.50
 -32  -2   4    3.20    4.70
  32   2  -4   -5.90   28.10
  32   2  -4    1.40    6.00
  32   2  -4    4.80    4.00
  32   2  -4    3.70    2.90
  32   2  -4    2.30    5.20
 -32   2   4    2.70    4.90
 -32   2   4    3.50    3.40
 -30  -2   4   -0.40    4.30
  30  -2  -4    0.50    2.20
  30  -2  -4   -0.20    4.70
 -30  -2   4    1.70    3.40
  30  -2  -4   18.30   15.80
 -30   2   4    1.30    2.80
  30   2  -4  -24.40   21.80
  30   2  -4    7.20    4.10
 -30   2   4    4.90    5.00
  30   2  -4    1.50    8.10
  30   2  -4    0.80    2.80
  28  -2  -4   11.60   12.30
 -28  -2   4   41.60    5.70
  28  -2  -4   48.10    8.60
  28  -2  -4   29.90    6.30
 -28  -2   4   22.40    5.60
  28  -2  -4   32.00    5.20
  28  -2  -4   44.70    4.80
  28   2  -4   42.00    5.80
 -28   2   4   40.10    7.50
  28   2  -4   34.20   18.80
 -28   2   4   39.80    4.90
  28   2  -4   38.40    6.20
  28   2  -4   29.00    4.90
  28   2  -4   41.60    6.50
  28   2  -4   26.80    7.30
  26  -2  -4   -4.80    8.10
  26  -2  -4   -0.50    4.50
 -26  -2   4   -0.60    2.40
  26  -2  -4    2.30    3.00
 -26  -2   4   -4.00    3.80
  26  -2  -4    0.20    2.00
  26   2  -4    2.00    3.00
  26   2  -4   10.90   15.60
  26   2  -4   -3.50    5.90
 -26   2   4   -3.80    3.40
  26   2  -4    1.80    1.90
  26   2  -4   -0.40    3.30
 -26   2   4    0.30    2.10
  24  -2  -4    1.70    4.60
 -24  -2   4   -0.80    1.90
  24  -2  -4   -1.70    2.60
  24  -2  -4    2.60    7.50
  24  -2  -4    0.80    1.60
  24  -2  -4    1.70    3.10
 -24  -2   4    1.20    3.90
  24   2  -4   -2.00    4.10
  24   2  -4    3.30    1.90
 -24   2   4    0.10    1.70
 -24   2   4   -1.20    3.20
  24   2  -4   -2.30    2.70
  24   2  -4    5.50   12.60
  24   2  -4   -0.20    2.60
  22  -2  -4    2.40    1.50
  22  -2  -4    0.20    2.20
  22  -2  -4    7.30    4.30
  22  -2  -4    1.60    6.10
  22  -2  -4    4.90    2.90
 -22  -2   4    3.00    2.30
  22   2  -4    3.00    2.80
  22   2  -4   14.00   11.10
  22   2  -4    3.00    2.70
  22   2  -4    1.50    1.70
  22   2  -4    8.70    5.20
 -22   2   4    2.80    3.40
  20  -2  -4   16.80    3.50
  20  -2  -4   16.70    3.30
  20  -2  -4   16.20    4.60
 -20  -2   4   12.70    2.50
  20  -2  -4   10.00    5.10
  20   2  -4    9.30    4.50
  20   2  -4   10.20    3.00
  20   2  -4   12.70    9.10
 -20   2   4   18.30    4.50
  18  -2  -4  285.67   17.00
  18  -2  -4  297.77   18.30
  18  -2  -4  294.57   18.50
 -18  -2   4  301.67   16.70
  18  -2  -4  291.47   17.20
  18   2  -4  277.57   19.50
  18   2  -4  291.17   22.90
  18   2  -4  298.97   16.80
 -18   2   4  299.77   18.10
  16  -2  -4 1860.01   96.89
  16  -2  -4 1894.01   96.69
 -16  -2   4 1856.01   96.49
  16  -2  -4 2074.79  101.69
  16  -2  -4 1950.80   97.69
  16   2  -4 1795.52   98.89
  16   2  -4 1823.52  100.19
 -16   2   4 1780.52   97.39
  14  -2  -4   16.80    3.70
 -14  -2   4   19.70    2.80
  14  -2  -4   19.10    4.00
  14  -2  -4   18.30    2.90
  14  -2  -4   15.70    2.60
 -14   2   4   16.10    3.60
  14   2  -4   19.30    2.60
  14   2  -4   26.60    5.10
  14   2  -4   13.70    6.80
 -12  -2   4  158.38   10.50
  12  -2  -4  161.28   10.60
  12  -2  -4  162.18    9.90
  12  -2  -4  157.48   10.80
  12  -2  -4  159.98    9.60
  12   2  -4  170.78   13.00
 -12   2   4  157.48   11.00
  12   2  -4  158.88    9.20
 -10  -2   4  179.68   11.00
  10  -2  -4  214.68   11.90
  10  -2  -4  181.68   12.00
  10  -2  -4  187.18   11.60
  10  -2  -4  182.58   10.70
  10   2  -4  177.38   13.90
 -10   2   4  197.38   11.50
  10   2  -4  188.88   10.50
  10   2  -4  184.98   12.30
   8  -2  -4  167.58   10.40
   8  -2  -4  172.48    9.90
   8  -2  -4  173.08   10.70
   8  -2  -4  167.98   11.10
  -8  -2   4  169.98   10.30
   8   2  -4  175.78   12.80
   8   2  -4  167.98   11.20
   8   2  -4  181.88    9.80
  -8   2   4  182.18   10.50
   6  -2  -4   -0.70    1.90
  -6  -2   4   -3.50    1.90
   6  -2  -4   -0.50    1.50
   6  -2  -4    1.60    2.40
   6   2  -4    0.50    2.20
  -6   2   4   -2.60    1.90
   6   2  -4   -2.20    1.50
   4  -2  -4   10.70    3.80
   4  -2  -4   13.20    2.80
   4  -2  -4   12.40    2.90
  -4  -2   4    8.50    2.60
   4  -2  -4   13.20    2.20
   4   2  -4   18.20    4.90
  -4   2   4    6.20    2.70
   4   2  -4   14.50    3.30
   4   2  -4   10.70    2.50
  -2  -2   4  190.98   11.70
   2  -2  -4  201.18   11.20
   2  -2  -4  189.58   11.40
   2   2  -4  190.38   12.10
   2   2  -4  195.78   13.40
  -2   2   4  202.68   11.70
   2   2  -4  204.58   11.40
   0  -2   4  539.55   28.60
   0  -2  -4  556.54   28.30
   0  -2  -4  527.75   28.30
   0   2  -4  516.45   27.40
   0   2   4  561.24   28.60
   0   2  -4  526.05   28.50
   4  -2   4 1274.97   64.09
  -4  -2  -4 1255.27   63.59
   4  -2   4 1193.78   64.99
   4   2   4 1122.09   66.19
   4   2   4 1292.57   63.79
  -4   2  -4 1262.97   63.99
   6  -2   4  622.44   32.50
   6  -2   4  612.14   35.00
   6  -2   4  661.43   34.00
  -6  -2  -4  657.93   33.30
   6   2   4  654.53   33.50
  -6   2  -4  630.24   33.90
   6   2   4  613.64   37.20
  -8  -2  -4  685.03   35.30
   8  -2   4  659.03   37.20
   8  -2   4  703.53   36.30
   8   2   4  696.53   35.50
  -8   2  -4  650.53   36.10
   8   2   4  655.43   39.40
  10  -2   4    2.20    2.80
  10  -2   4   -0.50    1.80
  10  -2   4   -3.00    5.10
 -10  -2  -4   -0.30    1.40
  10   2   4    2.50    2.80
  10   2   4   -0.10    1.70
 -10   2  -4    3.00    2.70
  10   2   4   13.70    9.90
  12  -2   4  175.98   11.40
  12  -2   4  159.88   10.50
 -12  -2  -4  160.88    9.60
  12  -2   4  142.39   13.20
  12   2   4  158.38    9.70
  12   2   4  164.58   17.90
 -12   2  -4  154.88   11.10
  12   2   4  201.28   14.20
  14  -2   4  150.38   13.60
 -14  -2  -4  137.69    8.50
  14  -2   4  126.19    9.40
  14  -2   4  141.99   10.60
  14   2   4  130.79   16.80
  14   2   4  141.89    8.70
 -14   2  -4  132.99   10.20
  16  -2   4  236.68   14.60
 -16  -2  -4  227.58   12.60
  16  -2   4  206.18   12.20
  16  -2   4  209.58   14.40
  16  -2   4  218.08   18.10
  16   2   4  203.38   12.70
 -16   2  -4  204.68   14.20
  16   2   4  173.08   21.20
  18  -2   4   -0.30    3.50
 -18  -2  -4    3.40    2.40
 -18  -2  -4    1.40    3.00
  18  -2   4  -11.10   10.20
 -18  -2  -4    0.20    1.90
  18  -2   4   -1.30    1.70
 -18   2  -4    3.00    3.10
  18   2   4  -17.00   19.20
  18   2   4    2.80    2.60
 -18   2  -4    0.90    1.60
  20  -2   4    1.10    3.70
  20  -2   4    5.30   14.00
 -20  -2  -4   -2.60    2.50
  20  -2   4    0.70    1.90
 -20  -2  -4   -0.30    2.30
  20  -2   4    1.70    1.50
 -20  -2  -4    0.40    3.20
  20   2   4   -2.40    2.30
 -20   2  -4    0.90    3.20
 -20   2  -4    0.70    1.80
  20   2   4   11.80   23.70
  20   2   4   -2.80    2.50
  22  -2   4  105.49    8.00
 -22  -2  -4  122.19    9.70
  22  -2   4  119.89    7.90
  22  -2   4   66.99   22.10
  22  -2   4   97.19   10.70
 -22  -2  -4  116.29    9.00
 -22  -2  -4  112.89    8.60
  22   2   4  117.89    9.40
  22   2   4  104.99    9.30
 -22   2  -4  114.99    8.00
 -22   2  -4  123.89   11.00
 -22   2  -4  108.19    7.80
 -24  -2  -4    2.50    4.50
  24  -2   4    4.00    2.40
  24  -2   4   13.00    5.80
 -24  -2  -4    4.90    3.30
  24  -2   4    3.10    2.70
  24   2   4    7.90    4.00
 -24   2  -4    4.80    2.80
  24   2   4    3.60    3.50
 -24   2  -4    1.80    3.10
 -24   2  -4    7.70    4.50
 -26  -2  -4  214.68   15.50
 -26  -2  -4  223.78   15.20
  26  -2   4  222.78   13.80
  26  -2   4  160.18   24.20
  26   2   4  224.38   15.00
  26   2   4  197.18   21.70
 -26   2  -4  200.68   16.90
 -26   2  -4  225.38   13.70
  28  -2   4   68.19   10.40
 -28  -2  -4   63.89    8.30
 -28  -2  -4   72.59    8.30
  28  -2   4   74.79    6.90
 -28   2  -4   77.59   10.80
  28   2   4   76.69    9.50
 -28   2  -4   65.99    6.80
  28   2   4   72.19    7.90
 -30  -2  -4    9.10    5.90
  30  -2   4   12.30    7.00
  30  -2   4    6.50    3.40
  30   2   4    3.40    3.70
 -30   2  -4    5.80    3.70
  30   2   4   14.90    5.80
 -32  -2  -4   -0.20    3.60
  32  -2   4   -1.20    2.00
 -32   2  -4    0.60    3.10
  32   2   4   -0.30    2.80
 -34  -2  -4   -2.00    3.20
  34  -2   4    1.00    2.40
  34   2   4    0.30    2.40
 -34   2  -4    1.10    3.30
 -36  -2  -4   -1.40    2.70
  36  -2   4    4.00    2.40
 -36   2  -4    7.10    3.40
  36   2   4    5.00    3.00
 -38  -2  -4   -0.60    2.40
  38  -2   4   -0.20    1.90
 -38   2  -4    1.20    2.60
  38   2   4    1.00    2.10
 -40  -2  -4   -1.00    1.70
 -40   2  -4    0.30    1.80
  43  -3  -4    2.60    1.50
  43   3  -4    0.30    1.50
  41  -3  -4   18.50    2.60
 -41  -3   4   18.30    3.30
  41   3  -4   16.10    2.80
 -39  -3   4    0.20    2.70
  39  -3  -4   14.40    2.80
  39   3  -4    6.10    2.80
 -39   3   4    2.40    2.80
 -37  -3   4    7.80    3.60
  37  -3  -4   13.60    2.80
 -37   3   4   16.80    3.90
  37   3  -4   20.90    3.80
  35  -3  -4   50.29    5.60
  35   3  -4   54.49    6.50
 -35   3   4   56.59    6.30
  33  -3  -4   -0.70    4.80
 -33  -3   4    1.70    3.10
  33  -3  -4  -31.10   25.20
 -33  -3   4    4.30    4.10
  33  -3  -4    2.60    2.40
  33   3  -4    3.80   36.60
 -33   3   4    0.70    5.10
  33   3  -4    3.10    4.00
  33   3  -4    2.00    3.30
 -33   3   4   -0.40    2.90
  31  -3  -4    3.80   19.50
 -31  -3   4    1.10    3.40
 -31  -3   4   13.20    4.60
  31  -3  -4    3.10    3.60
  31  -3  -4   15.10    9.50
  31  -3  -4   16.50    3.30
  31   3  -4   -2.90   30.60
 -31   3   4   17.10    6.60
  31   3  -4   16.70    5.90
  31   3  -4    6.40    4.10
  31   3  -4   13.20    4.20
 -31   3   4   16.50    3.80
  31   3  -4    8.70    7.90
  29  -3  -4   62.39    5.70
 -29  -3   4   51.89    6.50
  29  -3  -4   84.99   12.80
  29  -3  -4   46.80   15.50
  29   3  -4   61.69   11.60
  29   3  -4   60.49    7.20
  29   3  -4   60.49   12.90
  29   3  -4   54.49    7.10
 -29   3   4   70.19   10.10
 -29   3   4   59.89    6.10
  29   3  -4   31.10   26.50
  27  -3  -4   10.00    6.40
 -27  -3   4    7.90    3.10
  27  -3  -4   10.30    2.50
  27  -3  -4   10.00    3.80
 -27  -3   4    3.00    4.90
  27  -3  -4    7.90    4.00
  27  -3  -4   12.30   10.70
 -27   3   4    8.90    2.90
  27   3  -4   -0.70    4.80
 -27   3   4    6.00    5.50
  27   3  -4    5.80    4.30
  27   3  -4   20.30   19.70
  27   3  -4    5.50    2.40
  27   3  -4    5.40    3.90
 -25  -3   4    5.30    4.10
  25  -3  -4    3.50    3.20
  25  -3  -4    1.20    1.60
  25  -3  -4   -2.60    4.80
 -25  -3   4    3.10    2.50
  25  -3  -4    2.60    9.00
  25  -3  -4    3.90    2.90
  25   3  -4    5.50    3.40
  25   3  -4  -13.30   16.40
 -25   3   4    1.50    4.60
  25   3  -4    2.20    5.60
 -25   3   4    4.20    2.20
  25   3  -4    5.80    3.40
  25   3  -4    4.50    2.40
 -23  -3   4   -2.00    4.10
  23  -3  -4    0.80    3.50
 -23  -3   4   -0.60    1.90
  23  -3  -4   -7.10    6.90
  23  -3  -4    2.50    2.50
  23  -3  -4    0.10    1.60
  23  -3  -4   -0.90    4.30
  23   3  -4   -2.10   14.20
 -23   3   4   -3.00    3.90
  23   3  -4    0.40    3.10
  23   3  -4    2.10    3.10
 -23   3   4   -1.90    1.70
  23   3  -4    1.80    4.60
  23   3  -4    0.40    1.90
  21  -3  -4   56.19    6.10
  21  -3  -4   56.49    5.70
  21  -3  -4   74.29    9.00
 -21  -3   4   47.30    5.40
  21  -3  -4   57.69    5.40
  21  -3  -4   58.49    8.60
  21   3  -4   51.79    6.70
  21   3  -4   48.90    8.30
  21   3  -4   55.29    5.40
 -21   3   4   58.39    8.10
  21   3  -4   41.60   13.90
  21   3  -4   57.39    5.60
  19  -3  -4  118.19   11.50
  19  -3  -4  121.09    9.00
 -19  -3   4  117.89    8.30
  19  -3  -4  120.99   10.90
  19  -3  -4  113.59    8.30
 -19   3   4  116.99   10.40
  19   3  -4  105.79   15.00
  19   3  -4  125.19    8.30
  19   3  -4  120.49   12.00
  17  -3  -4  152.48   12.20
  17  -3  -4  158.18   10.10
  17  -3  -4  158.98   10.60
 -17  -3   4  159.88   10.20
  17  -3  -4  173.58   14.10
 -17   3   4  148.69   11.70
  17   3  -4  149.19    9.70
 -15  -3   4  206.58   12.90
  15  -3  -4  194.08   14.30
  15  -3  -4  217.68   13.30
  15  -3  -4  219.58   15.00
 -15   3   4  210.28   14.30
  15   3  -4  216.58   19.70
  15   3  -4  215.68   12.30
  15   3  -4  225.98   15.90
  13  -3  -4    3.90    2.00
  13  -3  -4    1.40    3.90
 -13  -3   4    2.00    2.50
  13  -3  -4    5.80    2.80
  13  -3  -4    5.50    3.80
  13   3  -4    3.40    7.60
 -13   3   4    4.80    3.60
  13   3  -4    7.10    3.90
  13   3  -4    1.70    1.90
 -11  -3   4 1264.27   64.09
  11  -3  -4 1233.48   64.69
  11  -3  -4 1191.98   64.29
  11  -3  -4 1220.08   65.19
  11  -3  -4 1247.78   63.39
  11   3  -4 1217.88   65.89
 -11   3   4 1266.17   64.59
  11   3  -4 1185.18   67.09
  11   3  -4 1202.48   63.39
   9  -3  -4    3.80    4.30
   9  -3  -4    5.70    3.10
  -9  -3   4    4.40    2.90
   9  -3  -4    1.50    3.60
   9  -3  -4    3.60    1.70
   9   3  -4   -2.50    3.30
  -9   3   4    4.80    3.20
   9   3  -4   -4.80    5.80
   9   3  -4    3.70    2.00
   7  -3  -4   59.19    7.10
   7  -3  -4   51.59    5.40
   7  -3  -4   52.29    5.70
  -7  -3   4   48.60    5.10
   7  -3  -4   52.09    4.10
   7   3  -4   46.80    7.30
   7   3  -4   41.10    5.70
   7   3  -4   55.39    4.60
  -7   3   4   55.29    5.30
   5  -3  -4   19.80    2.50
   5  -3  -4   14.70    4.40
   5  -3  -4   17.10    3.30
  -5  -3   4   14.10    3.10
   5  -3  -4   11.60    3.70
   5   3  -4   26.40    5.10
  -5   3   4   11.90    3.00
   5   3  -4   15.40    6.00
   5   3  -4   14.70    2.70
   3  -3  -4  182.98   10.30
   3   3  -4  188.08   10.90
   3   3  -4  182.68   14.10
  -3   3   4  171.48   16.40
  -3   3   4  169.88   11.10
   3   3  -4  164.98   11.90
  -1  -3   4    0.20    2.50
   1  -3  -4    0.00    1.60
   1  -3  -4    0.60    2.10
   1   3  -4    2.60    2.30
   1   3  -4    2.30    2.20
   1   3  -4    6.50    4.40
  -1   3   4    0.90    2.50
  -1   3   4    8.90    8.10
   1  -3   4    1.40    9.40
   1  -3   4    8.80    3.00
  -1  -3  -4    3.10    2.20
   1   3   4    5.00    9.50
  -1   3  -4    9.70    2.80
   1   3   4    7.70    2.90
   3  -3   4  543.25   29.70
   3  -3   4  499.25   31.80
  -3  -3  -4  550.34   29.10
   3   3   4  574.74   29.50
  -3   3  -4  546.65   29.60
   5  -3   4 1301.07   73.69
  -5  -3  -4 1529.65   72.79
   5  -3   4 1460.75   74.29
   5  -3   4 1383.26   75.19
   5   3   4 1372.16   76.99
   5   3   4 1336.27   73.59
  -5   3  -4 1454.35   73.39
   7  -3   4    0.10    2.30
   7  -3   4    4.80    3.20
   7  -3   4    2.30    6.70
  -7  -3  -4    3.90    2.20
   7   3   4    3.50    2.50
  -7   3  -4   -0.70    2.70
   7   3   4   -3.90   10.60
   7   3   4    4.00    3.60
  -9  -3  -4 1532.45   76.89
   9  -3   4 1533.15   78.19
   9  -3   4 1481.85   79.39
   9  -3   4 1437.66   77.99
   9   3   4 1440.16   82.89
   9   3   4 1513.25   77.09
  -9   3  -4 1465.75   77.99
  11  -3   4  106.59    8.20
  11  -3   4  103.69    9.50
 -11  -3  -4   96.09    6.90
  11  -3   4   84.69   10.50
  11   3   4  103.89   17.40
  11   3   4  106.09    7.20
 -11   3  -4  103.89    8.80
  11   3   4   95.99   10.20
  13  -3   4  319.97   17.10
  13  -3   4  322.27   20.00
 -13  -3  -4  329.27   18.00
 -13   3  -4  287.87   19.50
  13   3   4  391.96   42.90
  13   3   4  318.17   18.00
  13   3   4  321.47   22.20
  15  -3   4   -1.40    7.70
  15  -3   4    3.40    1.40
  15  -3   4    3.80    3.90
 -15  -3  -4    4.70    2.00
  15   3   4    1.90    2.10
  15   3   4   10.70    6.60
  15   3   4   -7.50   19.30
 -15   3  -4    4.30    3.50
  17  -3   4   41.40   10.70
  17  -3   4   27.80    3.30
 -17  -3  -4   30.20    3.70
 -17  -3  -4   33.50    4.20
  17  -3   4   32.10    6.20
 -17  -3  -4   34.30    5.00
 -17   3  -4   29.60    3.40
  17   3   4   29.50    3.90
 -17   3  -4   37.40    6.20
  17   3   4   17.00   22.40
  19  -3   4   24.70    3.00
  19  -3   4   41.40   13.20
 -19  -3  -4   23.60    3.60
  19  -3   4   27.40    6.00
 -19  -3  -4   29.20    5.20
 -19  -3  -4   29.50    4.30
  19   3   4   58.49   28.30
  19   3   4   26.30    4.20
  19   3   4   22.30    4.60
 -19   3  -4   27.90    3.50
 -19   3  -4   23.60    5.60
 -21  -3  -4    9.30    3.00
 -21  -3  -4    7.90    4.10
  21  -3   4    8.00    1.90
  21  -3   4   11.30    5.20
  21   3   4    6.50    3.90
  21   3   4    6.60    3.40
 -21   3  -4    8.20    2.50
 -21   3  -4   10.50    5.40
 -23  -3  -4   19.30    7.80
 -23  -3  -4   18.00    3.60
  23  -3   4   11.70    2.50
  23  -3   4   13.80    6.30
 -23   3  -4   21.30    4.30
 -23   3  -4    9.40    5.10
  23   3   4   12.60    4.00
  23   3   4    7.30    4.20
 -25  -3  -4   35.80    5.90
  25  -3   4   29.50   10.60
 -25  -3  -4   36.90    5.70
  25  -3   4   35.60    4.30
 -25   3  -4   40.70    4.40
  25   3   4   38.80    6.00
  25   3   4   49.90    7.50
 -25   3  -4   47.80    8.20
 -27  -3  -4    6.00    3.90
  27  -3   4   10.00    6.10
  27  -3   4    2.80    2.60
 -27  -3  -4   -0.20    3.90
 -27   3  -4    3.60    2.90
  27   3   4   -1.60    3.50
  27   3   4    1.80    3.50
 -27   3  -4    4.40    5.60
 -29  -3  -4    9.20    5.00
  29  -3   4   17.40    9.00
  29  -3   4    6.90    3.30
  29   3   4    0.60    5.20
 -29   3  -4    7.80    3.80
  29   3   4    8.50    4.50
 -31  -3  -4   16.30    4.80
  31  -3   4   15.20    2.80
  31   3   4   22.20    4.70
 -31   3  -4   21.10    3.80
 -33  -3  -4   15.50    4.40
  33  -3   4   23.90    3.80
  33   3   4   27.60    4.40
 -33   3  -4   32.90    4.90
  35  -3   4    0.20    1.80
 -35  -3  -4   -1.80    3.10
 -35   3  -4   -0.80    3.00
  35   3   4   -2.60    2.30
  37  -3   4    1.10    1.70
 -37  -3  -4    2.80    2.60
 -37   3  -4    2.00    2.60
  37   3   4   -1.10    2.10
 -39  -3  -4    0.90    1.90
  39  -3   4    1.50    2.10
 -39   3  -4    1.30    2.00
  42  -4  -4   -0.20    1.30
  42   4  -4   -0.50    1.30
 -40  -4   4   46.90    4.70
  40  -4  -4   41.40    4.10
  40   4  -4   48.30    4.60
 -38  -4   4    0.10    2.80
  38  -4  -4   -0.30    1.80
 -38   4   4   -1.20    2.50
  38   4  -4   -1.00    2.10
  36  -4  -4    6.80    2.40
 -36  -4   4    4.10    3.20
 -36   4   4    3.70    3.30
  36   4  -4    3.70    2.80
  34  -4  -4   20.40    3.50
  34   4  -4   18.90    4.30
 -34   4   4   27.70    4.50
  32  -4  -4  -38.60   41.80
 -32  -4   4    5.50    4.20
 -32   4   4   10.40    3.50
  32   4  -4  -11.50   70.79
  32   4  -4   10.80    6.80
  32   4  -4    6.80    3.50
 -30  -4   4    3.10    4.70
 -30  -4   4   10.60    3.30
  30  -4  -4   21.90   18.30
  30  -4  -4    8.20    4.90
  30  -4  -4   11.50    2.50
  30   4  -4   21.00   33.00
  30   4  -4    4.50    3.80
  30   4  -4   17.20    7.90
  30   4  -4   12.20    5.00
 -30   4   4   23.50    7.20
 -30   4   4    9.40    3.20
 -28  -4   4   -2.50    2.30
  28  -4  -4   -1.20   14.10
  28  -4  -4    2.50    4.20
 -28  -4   4    1.00    4.10
  28  -4  -4    0.70    2.10
  28  -4  -4    6.60    7.00
  28   4  -4    3.50   28.20
 -28   4   4    1.70    4.90
  28   4  -4    3.60    4.30
  28   4  -4    7.90    7.80
  28   4  -4    3.40    3.70
 -28   4   4    0.60    2.60
  26  -4  -4   -1.90    3.20
  26  -4  -4   10.40   11.60
 -26  -4   4   -3.90    4.30
 -26  -4   4    4.30    3.00
  26  -4  -4    1.10    1.80
  26  -4  -4   -1.00    5.60
 -26   4   4    2.30    2.50
 -26   4   4   -3.30    4.30
  26   4  -4   78.99   24.10
  26   4  -4   -1.30    3.00
  26   4  -4   -8.90    6.00
  26   4  -4    2.40    3.70
  24  -4  -4   10.00    2.40
 -24  -4   4   12.80    4.80
  24  -4  -4   15.50    6.40
 -24  -4   4    9.10    3.10
  24  -4  -4   11.20    4.20
  24  -4  -4    9.10    9.20
 -24   4   4    4.30    4.70
  24   4  -4   -5.30   17.90
  24   4  -4   16.70   11.40
  24   4  -4    9.00    3.80
  24   4  -4    8.70    4.20
  24   4  -4   13.20    2.90
 -24   4   4    9.20    2.90
  22  -4  -4    3.00    5.30
  22  -4  -4    1.80    2.50
 -22  -4   4    4.80    4.10
  22  -4  -4    4.60    4.00
  22  -4  -4    8.20    7.70
 -22  -4   4    2.80    2.60
  22  -4  -4    1.10    1.70
  22   4  -4    0.30    4.60
  22   4  -4    0.20    3.00
 -22   4   4    1.50    4.50
  22   4  -4    4.50    2.30
 -22   4   4    3.00    2.20
  22   4  -4   -0.60    2.60
  22   4  -4    4.50   16.00
 -20  -4   4    0.80    2.40
  20  -4  -4    2.50    2.70
  20  -4  -4    0.10    1.60
  20  -4  -4    1.80    6.20
  20  -4  -4    0.60    2.20
 -20  -4   4   -0.20    3.80
  20  -4  -4   -1.40    4.50
  20   4  -4    1.50    2.30
  20   4  -4    1.70    2.20
 -20   4   4   -3.70    3.80
 -20   4   4    0.00    1.90
  20   4  -4   -1.20    2.80
  20   4  -4    1.60    4.30
  20   4  -4    7.80   14.10
  18  -4  -4    5.10    2.50
  18  -4  -4    8.80    5.10
  18  -4  -4    8.50    2.00
  18  -4  -4   11.10    4.30
  18  -4  -4    2.10    6.00
 -18  -4   4    5.40    3.00
  18   4  -4    5.40    2.40
  18   4  -4    7.70    4.70
  18   4  -4    7.40    3.40
  18   4  -4    6.00    2.20
  18   4  -4    5.20   12.80
 -18   4   4    5.50    5.10
  16  -4  -4  143.59   10.50
 -16  -4   4  156.78   10.20
  16  -4  -4  143.19   13.30
  16  -4  -4  149.79    9.30
  16  -4  -4  122.59   11.70
  16   4  -4  124.59   12.80
 -16   4   4  157.28   12.00
  16   4  -4  143.99    9.20
  16   4  -4  118.49   16.10
 -14  -4   4   98.79    7.90
  14  -4  -4   98.79    7.30
  14  -4  -4  111.89    9.90
  14  -4  -4  100.49    8.30
  14  -4  -4  110.99   11.80
  14   4  -4  100.19   21.60
 -14   4   4   88.89    9.00
  14   4  -4   86.89    6.90
  14   4  -4   89.69   11.20
 -12  -4   4  116.19    8.70
  12  -4  -4  104.59   11.00
  12  -4  -4  109.79    7.40
  12  -4  -4  111.59    9.10
  12  -4  -4  106.69    9.80
  12   4  -4  104.19    7.80
  12   4  -4  110.29   14.60
 -12   4   4  116.49    9.90
  12   4  -4  132.99   12.60
  10  -4  -4  204.48   14.20
  10  -4  -4  192.18   13.50
 -10  -4   4  188.08   13.00
  10  -4  -4  202.18   11.80
  10   4  -4  206.08   15.20
  10   4  -4  203.68   19.00
 -10   4   4  210.98   13.90
  10   4  -4  207.18   12.40
  -8  -4   4    5.80    3.30
   8  -4  -4    6.40    5.50
   8  -4  -4    5.50    3.40
   8  -4  -4    5.00    2.00
   8  -4  -4    3.30    3.40
   8   4  -4    3.30    7.20
  -8   4   4    8.50    3.70
   8   4  -4    7.60    3.00
   8   4  -4    2.90    3.30
  -6  -4   4    3.70    3.30
   6  -4  -4    2.90    3.20
   6  -4  -4   -0.80    1.80
   6  -4  -4   -9.00    5.00
   6  -4  -4   -0.30    2.90
   6   4  -4    2.50    2.70
  -6   4   4    5.30    3.50
   6   4  -4   -3.60    2.80
   6   4  -4   -3.10    7.10
   4  -4  -4   41.20    5.30
   4  -4  -4   54.09    4.50
  -4  -4   4   41.20    5.40
  -4   4   4   46.00    5.80
   4   4  -4   68.99    9.60
   4   4  -4   55.79    9.50
   4   4  -4   54.99    5.60
   2  -4  -4  116.59    8.70
   2   4  -4  110.99   10.00
  -2   4   4  108.69    8.80
  -2   4   4  104.29   10.20
  -2   4   4   99.99   14.20
   2   4  -4  114.79   12.60
   2   4  -4  116.79    8.50
   0  -4  -4   25.30    4.00
   0  -4   4   27.90    4.70
   0   4   4   23.20    4.40
   0   4   4   26.40   11.70
   0   4   4   18.50    4.70
   0   4  -4   34.50    4.70
  -2  -4  -4  112.39    8.70
   2  -4   4  105.29   14.00
   2  -4   4  136.29    9.90
  -2   4  -4  116.99    9.30
   2   4   4  126.19   11.10
   2   4   4  132.89   16.70
   2   4   4  121.39    9.20
   4  -4   4   -1.80    3.20
   4  -4   4  -23.90   10.20
  -4  -4  -4    1.00    2.60
   4  -4   4    2.50    4.30
   4   4   4   -0.60    2.90
   4   4   4   10.60   13.20
  -4   4  -4    4.10    3.50
   6  -4   4  328.77   25.90
   6  -4   4  365.06   22.90
   6  -4   4  368.56   22.70
   6   4   4  382.06   24.60
  -6   4  -4  425.66   22.70
   6   4   4  402.76   21.80
   6   4   4  366.36   32.20
   8  -4   4  274.07   17.40
  -8  -4  -4  257.57   15.70
   8  -4   4  280.27   22.70
   8  -4   4  311.77   18.70
   8   4   4  260.77   26.80
   8   4   4  267.57   16.00
   8   4   4  240.68   18.90
  -8   4  -4  243.98   16.80
  10  -4   4 2304.47  131.09
  10  -4   4 2564.64  133.69
  10  -4   4 2565.24  131.69
 -10  -4  -4 2583.24  129.89
  10   4   4 2509.05  129.99
  10   4   4 2694.73  136.59
 -10   4  -4 2467.15  131.19
  12  -4   4  216.08   17.80
  12  -4   4  288.27   18.40
 -12  -4  -4  285.07   15.80
  12  -4   4  285.57   22.90
  12   4   4  279.37   16.00
  12   4   4  210.88   26.40
 -12   4  -4  282.97   17.90
  14  -4   4  120.59   11.40
 -14  -4  -4  123.69    8.40
 -14  -4  -4  125.49    9.90
  14  -4   4  135.79   14.90
 -14   4  -4  117.09   11.40
  14   4   4  113.09    8.40
 -14   4  -4  117.39    7.90
  14   4   4   59.09   22.70
  16  -4   4   22.30   11.60
 -16  -4  -4   61.79    5.40
  16  -4   4   47.30    4.60
  16  -4   4   57.89    8.70
 -16  -4  -4   56.19    6.50
 -16   4  -4   60.49    8.20
 -16   4  -4   55.89    5.10
  16   4   4   24.80   25.80
  16   4   4   63.99    5.60
  18  -4   4   14.10    5.60
 -18  -4  -4   12.20    3.00
 -18  -4  -4   11.50    4.50
  18  -4   4    6.80   23.40
  18  -4   4   10.50    2.20
  18   4   4    9.60    2.90
  18   4   4    8.90    4.00
 -18   4  -4    9.20    2.70
 -18   4  -4   11.10    5.10
 -20  -4  -4    8.40    4.60
  20  -4   4    3.30    1.90
 -20  -4  -4    2.50    2.40
  20  -4   4    6.00    6.10
  20   4   4    6.30    3.80
 -20   4  -4    7.70    2.70
 -20   4  -4    2.80    4.70
  20   4   4    6.40    3.10
  22  -4   4   15.40    6.30
 -22  -4  -4    6.20    2.80
  22  -4   4    2.30    2.50
 -22  -4  -4    2.00    4.20
 -22   4  -4    1.80    2.20
  22   4   4   -1.40    4.50
 -22   4  -4    4.80    5.70
  22   4   4    6.10    3.40
 -24  -4  -4    3.70    3.60
  24  -4   4    8.50    6.60
 -24  -4  -4    2.60    4.30
  24  -4   4    6.00    2.50
 -24   4  -4    0.70    2.40
  24   4   4    1.50    3.90
 -24   4  -4   -0.20    5.60
  24   4   4    3.60    3.80
 -26  -4  -4    1.50    3.80
  26  -4   4    3.90    2.10
 -26  -4  -4    4.30    4.60
  26  -4   4    5.80    6.80
 -26   4  -4    1.70    5.30
  26   4   4    1.40    3.90
 -26   4  -4    0.90    2.20
  26   4   4    4.40    4.00
 -28  -4  -4   41.50    6.80
  28  -4   4   43.40    8.90
  28  -4   4   47.30    5.10
 -28   4  -4   48.00    5.30
  28   4   4   39.40    6.20
  28   4   4   41.80    7.00
 -30  -4  -4   -1.10    3.80
  30  -4   4    3.30    2.20
 -30   4  -4    3.80    2.60
  30   4   4    2.40    3.40
 -32  -4  -4   -0.40    3.50
  32  -4   4    0.00    1.70
  32   4   4   -0.70    2.60
 -32   4  -4    0.80    2.50
  34  -4   4   60.49    5.30
 -34   4  -4   51.79    5.60
  34   4   4   54.79    6.20
 -36  -4  -4    1.00    2.50
  36  -4   4   -0.10    1.70
 -36   4  -4    3.60    2.70
  36   4   4    2.20    2.20
 -38  -4  -4    2.30    1.90
 -38   4  -4   -0.10    2.00
  41  -5  -4   -0.20    1.20
  41   5  -4    0.00    1.20
  39  -5  -4    5.80    2.00
 -39  -5   4    4.20    2.70
 -39   5   4    0.50    2.50
  39   5  -4    9.40    2.80
  37  -5  -4    0.20    1.80
 -37  -5   4    1.30    2.50
 -37   5   4   -0.10    2.40
  37   5  -4    1.30    2.50
 -35  -5   4    0.90    2.70
  35  -5  -4   -0.30    1.80
 -35   5   4    2.80    2.60
  35   5  -4   -0.30    2.60
  33  -5  -4    3.80    2.30
 -33  -5   4    3.00    3.40
  33   5  -4    0.00    2.70
 -33   5   4    2.80    2.90
  31  -5  -4    0.50    2.00
  31  -5  -4   11.50   36.20
 -31  -5   4    0.70    4.00
  31   5  -4  -36.70   73.79
 -31   5   4   -0.10    2.70
  31   5  -4   -0.10    3.30
  29  -5  -4   -1.50    2.30
  29  -5  -4   -1.30    4.40
  29  -5  -4   32.80   18.60
 -29  -5   4   -1.40    2.40
 -29  -5   4   -1.30    4.10
 -29   5   4   -1.10    2.40
  29   5  -4  -55.79   37.50
 -29   5   4   -5.40    4.80
  29   5  -4   -0.10    3.60
  29   5  -4    3.00    7.60
  29   5  -4    4.00    4.20
 -27  -5   4   -1.40    2.10
  27  -5  -4    0.60    7.90
  27  -5  -4   -0.10    1.70
  27  -5  -4   -3.70    3.60
 -27  -5   4   -1.00    4.20
  27  -5  -4   17.70   21.90
  27   5  -4    5.40    4.20
  27   5  -4   -2.30    6.50
  27   5  -4    0.80    3.70
 -27   5   4   -0.40    2.40
 -27   5   4   -0.10    4.80
  27   5  -4   72.79   58.29
 -25  -5   4   32.80    4.90
  25  -5  -4   51.09    4.60
  25  -5  -4   56.09   13.30
  25  -5  -4   55.29    7.70
  25   5  -4   49.20   29.30
  25   5  -4   40.20    6.20
 -25   5   4   54.49    5.40
  25   5  -4   63.29   13.10
 -25   5   4   53.49    8.90
  23  -5  -4    0.20    1.90
  23  -5  -4    0.40    9.90
 -23  -5   4   -4.20    1.90
  23  -5  -4   -1.80    2.80
  23  -5  -4   -4.30    6.10
  23   5  -4   -1.60    5.90
  23   5  -4    2.60    3.90
 -23   5   4    2.40    3.50
  23   5  -4   -0.60   23.00
 -23   5   4    0.30    5.10
  23   5  -4    4.20    3.20
 -21  -5   4   -0.10    2.50
  21  -5  -4   -7.20   12.20
  21  -5  -4   -3.60    2.60
  21  -5  -4    4.30    5.70
 -21  -5   4   -1.70    4.00
  21  -5  -4    1.20    1.80
  21   5  -4    0.50    3.20
  21   5  -4    1.20    2.50
 -21   5   4    1.70    4.90
 -21   5   4   -1.30    2.20
  21   5  -4    2.70    6.30
  19  -5  -4    8.80    5.90
 -19  -5   4    6.20    4.20
  19  -5  -4   21.00    8.50
  19  -5  -4   15.80    5.20
 -19  -5   4   19.10    4.00
  19  -5  -4   17.10    2.80
 -19   5   4   10.00    5.70
[truncated: 1,414,680 more chars]
